# Supplementary material for: Circulating microRNAs and cross sectional and longitudinal measurements of physical functioning and frailty: An explorative study in older twins
Source: Mech Ageing Dev. Author manuscript; Available in PMC 2026 May 8. (PMC13153432; doi:10.1016/j.mad.2025.112099)
Supplement: 1 [file NIHMS2169642-supplement-1.xlsx]

## Sheet: Content
Sheet	Content
Cross sectional association analyses
Supplementary table 1	Cross-sectional analyses of log hand grip strength
Supplementary table 2	Cross-sectional analyses of reversed chair stand test
Supplementary table 3	Cross-sectional analyses of ADL fatique score
Supplementary table 4	Cross-sectional analyses of reversed ADL strength score
Supplementary table 5	Cross-sectional analyses of reversed ADL endurance score
Supplementary table 6	Findings across the cross-sectional individual-level analyses
Supplementary table 7	Findings across the cross-sectional twin pair-level analyses
Supplementary table 8	Cross-sectional analyses of reversed frailty index
Mienturnet enrichment and pathway analyses (miRNA identified in cross sectional analyses)
Supplementary table 9	Target genes of miRNAs with positive beta value in cross-sectional analyses
Supplementary table 10	Target genes of miRNAs with negative beta value in cross-sectional analyses
Supplementary table 11	Identified pathways grouped by hierarchial groups (cross-sectional analyses)
Longitudinal association analyses
Supplementary table 12	Longitudinal analyses of all six phenotypes
Mienturnet enrichment and pathway analyses (miRNA identified in longitudinal analyses)
Supplementary table 13	Target genes of miRNAs with positive beta value in longitudinal analyses
Supplementary table 14	Target genes of miRNAs with negative beta value in longitudinal analyses
Supplementary table 15	Identified pathways grouped by hierarchial groups (longtudinal analyses)

## Sheet: Sup_Table_1_grip_strength
Supplementary table 1: Cross-sectional analyses of log hand grip strength
		Individual Analysis of log hand grip strength					Twin Analysis of log hand grip strength					Across the two analyses
miRNA	miRNA	N	Coef	S.E.	95% CI	p-value	N	Coef	S.E.	95% CI	p-value	Direction of effect
hsa_miR_433	mir433	15	-0.707051	0.15	[-1.041 ;-0.373]	0.000818287	4	NA	NA	NA	NA	NA
hsa_miR_886_3p	mir886_3p	23	-0.315833	0.082	[-0.487 ;-0.145]	0.00104353	2	NA	NA	NA	NA	NA
hsa_miR_145	mir145	35	0.149745	0.045	[0.056 ;0.244]	0.00314371	9	0.029856	0.158	[-0.343 ;0.403]	0.855209	Positive
HSA_MIR_1227	mir1227	25	-0.158061	0.047	[-0.257 ;-0.059]	0.00341914	5	-0.259641	0.289	[-3.936 ;3.417]	0.534407	Negative
hsa_miR_100	mir100	21	-0.195251	0.063	[-0.329 ;-0.062]	0.00668288	2	NA	NA	NA	NA	NA
HSA_MIR_191	mir191_b	16	-0.132997	0.043	[-0.226 ;-0.040]	0.00882115	2	NA	NA	NA	NA	NA
hsa_miR_625	mir625	38	0.127726	0.052	[0.021 ;0.235]	0.0212498	9	0.443863	0.168	[0.033 ;0.855]	0.0382988	Positive
hsa_miR_370	mir370	11	0.203214	0.068	[0.037 ;0.369]	0.024187	3	NA	NA	NA	NA	NA
hsa_miR_190	mir190	49	-0.0519193	0.022	[-0.097 ;-0.007]	0.0252588	20	-0.183961	0.107	[-0.411 ;0.043]	0.105528	Negative
hsa_miR_139_5p	mir139_5p	69	-0.271337	0.122	[-0.517 ;-0.025]	0.0315553	28	-0.0651087	0.182	[-0.439 ;0.309]	0.723402	Negative
hsa_miR_125b	mir125b	53	-0.120544	0.055	[-0.233 ;-0.008]	0.0362958	18	-0.0136321	0.086	[-0.195 ;0.168]	0.875585	Negative
hsa_miR_190b	mir190b	10	-0.222733	0.086	[-0.427 ;-0.018]	0.0367238	2	NA	NA	NA	NA	NA
hsa_miR_636	mir636	12	-0.0382574	0.016	[-0.074 ;-0.003]	0.0373849	1	NA	NA	NA	NA	NA
hsa_miR_212	mir212	36	-0.16841	0.077	[-0.326 ;-0.010]	0.0375788	7	-0.131038	0.156	[-0.531 ;0.269]	0.438426	Negative
hsa_miR_30d	mir30d	69	0.221263	0.105	[0.008 ;0.434]	0.0422493	28	0.170707	0.104	[-0.043 ;0.385]	0.112963	Positive
hsa_miR_10b	mir10b	25	-0.125679	0.059	[-0.250 ;-0.001]	0.0485818	5	-0.313166	0.236	[-1.328 ;0.701]	0.315417	Negative
hsa_miR_32	mir32	16	-0.116528	0.053	[-0.232 ;-0.001]	0.0485896	2	NA	NA	NA	NA	NA
hsa_miR_196b	mir196b	15	-0.238876	0.115	[-0.489 ;0.011]	0.059252	2	NA	NA	NA	NA	NA
hsa_miR_376a	mir376a	60	-0.142098	0.075	[-0.293 ;0.009]	0.0650086	20	-0.0540151	0.099	[-0.262 ;0.153]	0.591166	Negative
hsa_miR_362	mir362	17	-0.116554	0.059	[-0.243 ;0.010]	0.0677506	1	NA	NA	NA	NA	NA
hsa_miR_125a_3p	mir125a_3p	11	-0.810811	0.4	[-1.715 ;0.093]	0.0730964	1	NA	NA	NA	NA	NA
hsa_miR_183	mir183_b	12	0.124227	0.063	[-0.016 ;0.265]	0.0774708	0	NA	NA	NA	NA	NA
hsa_miR_28	mir28	65	0.166014	0.093	[-0.022 ;0.354]	0.081481	24	-0.00590238	0.141	[-0.299 ;0.287]	0.967015	Not the same
hsa_miR_574_3p	mir574_3p	66	-0.148161	0.084	[-0.317 ;0.021]	0.0840748	25	-0.0395106	0.114	[-0.275 ;0.196]	0.732005	Negative
hsa_miR_152	mir152	61	-0.157451	0.089	[-0.339 ;0.024]	0.0863694	21	-0.0445018	0.111	[-0.276 ;0.187]	0.692518	Negative
hsa_miR_222	mir222	69	-0.130882	0.075	[-0.282 ;0.021]	0.0885438	28	-0.0714243	0.126	[-0.330 ;0.187]	0.575159	Negative
hsa_miR_31	mir31	25	-0.0856396	0.048	[-0.185 ;0.014]	0.0889456	3	NA	NA	NA	NA	NA
hsa_miR_572	mir572	34	-0.122391	0.07	[-0.266 ;0.021]	0.0918647	7	-0.0486322	0.05	[-0.187 ;0.090]	0.38413	Negative
HSA_MIR_590_3P	mir590_3p	49	0.0767581	0.044	[-0.013 ;0.167]	0.0927989	13	0.00822809	0.103	[-0.218 ;0.234]	0.937584	Positive
hsa_miR_16_1	mir16_1_b	13	0.19158	0.104	[-0.038 ;0.421]	0.0930225	1	NA	NA	NA	NA	NA
hsa_miR_93	mir93_b	31	0.0661071	0.038	[-0.012 ;0.144]	0.0936416	5	0.179691	0.088	[-0.198 ;0.558]	0.177359	Positive
hsa_miR_330	mir330	36	-0.1279	0.073	[-0.279 ;0.023]	0.0940411	8	-0.0306846	0.165	[-0.435 ;0.373]	0.85865	Negative
HSA_MIR_720	mir720	69	-0.1448	0.088	[-0.323 ;0.034]	0.10867	28	-0.0703606	0.078	[-0.231 ;0.090]	0.375053	Negative
HSA_MIR_1249	mir1249	13	-0.224157	0.132	[-0.515 ;0.067]	0.118016	1	NA	NA	NA	NA	NA
hsa_miR_18a	mir18a	46	-0.135901	0.085	[-0.309 ;0.037]	0.119664	12	0.171404	0.26	[-0.408 ;0.751]	0.524546	Not the same
mmu_miR_134	mir134	64	-0.14623	0.092	[-0.334 ;0.041]	0.122158	24	-0.214841	0.125	[-0.474 ;0.044]	0.0992354	Negative
HSA_MIR_338_5P	mir338_5p	42	-0.10121	0.064	[-0.233 ;0.031]	0.127113	11	-0.0263063	0.085	[-0.218 ;0.165]	0.762916	Negative
hsa_miR_20b	mir20b	69	-0.110153	0.071	[-0.254 ;0.034]	0.129498	28	-0.0485742	0.087	[-0.228 ;0.131]	0.58196	Negative
hsa_miR_628_3p	mir628_3p	33	-0.0978834	0.063	[-0.228 ;0.033]	0.134612	8	0.0458022	0.136	[-0.331 ;0.423]	0.752909	Not the same
hsa_miR_484	mir484	70	-0.154768	0.102	[-0.361 ;0.051]	0.136095	29	-0.0373292	0.156	[-0.358 ;0.283]	0.813063	Negative
hsa_miR_638	mir638	39	-0.100508	0.067	[-0.237 ;0.036]	0.144253	9	-0.217152	0.094	[-0.460 ;0.026]	0.0699401	Negative
hsa_miR_20a	mir20a	70	0.150437	0.101	[-0.054 ;0.355]	0.144946	29	-0.121041	0.335	[-0.808 ;0.566]	0.720655	Not the same
hsa_miR_518d	mir518d	63	-0.0682232	0.047	[-0.163 ;0.027]	0.153434	24	0.0821484	0.116	[-0.158 ;0.322]	0.48499	Not the same
hsa_miR_532	mir532	65	0.0817184	0.056	[-0.032 ;0.196]	0.154948	25	-0.0382814	0.078	[-0.199 ;0.122]	0.62691	Not the same
hsa_miR_204	mir204	46	-0.122939	0.085	[-0.295 ;0.049]	0.155732	11	0.183746	0.123	[-0.095 ;0.463]	0.170527	Not the same
hsa_miR_29a	mir29a	69	-0.105076	0.073	[-0.253 ;0.043]	0.158697	28	0.0442703	0.148	[-0.260 ;0.348]	0.767151	Not the same
hsa_miR_579	mir579	33	-0.13828	0.095	[-0.336 ;0.059]	0.160053	10	-0.0727077	0.143	[-0.423 ;0.278]	0.630011	Negative
hsa_miR_140_3p	mir140_3p	65	0.0775974	0.054	[-0.032 ;0.188]	0.161545	25	-0.0603967	0.065	[-0.195 ;0.074]	0.363479	Not the same
hsa_miR_520c_3p	mir520c_3p	12	-0.277556	0.185	[-0.685 ;0.130]	0.161784	0	NA	NA	NA	NA	NA
hsa_miR_411	mir411	46	0.137079	0.095	[-0.058 ;0.333]	0.161888	16	0.117934	0.176	[-0.260 ;0.495]	0.513755	Positive
hsa_miR_367	mir367	12	-0.092765	0.063	[-0.234 ;0.048]	0.173734	1	NA	NA	NA	NA	NA
hsa_miR_758	mir758	14	-0.302349	0.21	[-0.761 ;0.156]	0.176124	1	NA	NA	NA	NA	NA
hsa_miR_597	mir597	52	-0.0828898	0.061	[-0.207 ;0.042]	0.184499	17	-0.0152304	0.089	[-0.206 ;0.175]	0.866958	Negative
hsa_miR_511	mir511	23	-0.140646	0.102	[-0.355 ;0.074]	0.185449	4	NA	NA	NA	NA	NA
hsa_miR_133b	mir133b	18	-0.218927	0.158	[-0.557 ;0.119]	0.1874	2	NA	NA	NA	NA	NA
mmu_miR_374_5p	mir374_5p	69	-0.125216	0.094	[-0.316 ;0.066]	0.192149	28	-0.0422914	0.113	[-0.274 ;0.190]	0.711125	Negative
hsa_miR_30d	mir30d_b	24	-0.148142	0.109	[-0.379 ;0.082]	0.192966	4	NA	NA	NA	NA	NA
hsa_miR_142_3p	mir142_3p	56	-0.157003	0.123	[-0.405 ;0.091]	0.208301	16	0.0338148	0.207	[-0.410 ;0.477]	0.872452	Not the same
hsa_miR_483_5p	mir483_5p	70	-0.0596349	0.047	[-0.154 ;0.035]	0.208509	29	0.261471	0.091	[0.074 ;0.449]	0.00798457	Not the same
hsa_miR_144	mir144_b	66	0.10496	0.083	[-0.062 ;0.272]	0.212046	25	0.127874	0.07	[-0.017 ;0.273]	0.0816739	Positive
hsa_miR_193a_5p	mir193a_5p	57	-0.0528262	0.042	[-0.137 ;0.032]	0.213155	19	-0.0189591	0.058	[-0.142 ;0.104]	0.748978	Negative
hsa_miR_340	mir340_b	43	-0.139505	0.11	[-0.364 ;0.085]	0.213307	11	0.589238	0.232	[0.063 ;1.115]	0.0319909	Not the same
hsa_miR_181a_2	mir181a_2b	14	-0.152489	0.117	[-0.406 ;0.101]	0.215167	1	NA	NA	NA	NA	NA
hsa_miR_409_3p	mir409_3p	56	-0.0737373	0.06	[-0.195 ;0.048]	0.226354	17	-0.0407947	0.076	[-0.203 ;0.122]	0.60031	Negative
hsa_miR_30a_5p	mir30a_5p	68	0.0900854	0.074	[-0.059 ;0.239]	0.229154	27	0.0720103	0.093	[-0.119 ;0.263]	0.444155	Positive
hsa_miR_194	mir194	37	-0.101222	0.082	[-0.271 ;0.068]	0.23024	10	-0.0471256	0.178	[-0.468 ;0.373]	0.798649	Negative
hsa_miR_576_3p	mir576_3p	35	0.0622729	0.051	[-0.043 ;0.168]	0.234933	11	-0.00681877	0.114	[-0.277 ;0.263]	0.954088	Not the same
hsa_miR_383	mir383	41	-0.0864655	0.072	[-0.234 ;0.061]	0.239127	13	0.0526297	0.111	[-0.193 ;0.298]	0.646106	Not the same
mmu_miR_451	mir451	70	0.0703315	0.059	[-0.049 ;0.189]	0.239206	29	0.0842124	0.122	[-0.165 ;0.334]	0.49455	Positive
hsa_miR_223	mir223	70	-0.198195	0.166	[-0.535 ;0.139]	0.240824	29	-0.50663	0.222	[-0.963 ;-0.050]	0.0308527	Negative
hsa_miR_16	mir16	70	0.0505068	0.043	[-0.036 ;0.137]	0.246965	29	-0.0954839	0.116	[-0.333 ;0.142]	0.416739	Not the same
hsa_miR_548c	mir548c	60	-0.0511361	0.044	[-0.141 ;0.038]	0.253457	22	0.0712036	0.085	[-0.107 ;0.249]	0.413647	Not the same
hsa_miR_324_5p	mir324_5p	56	-0.175432	0.151	[-0.483 ;0.132]	0.254501	20	-0.0157035	0.218	[-0.474 ;0.442]	0.943363	Negative
hsa_miR_331	mir331	70	-0.0506628	0.044	[-0.140 ;0.038]	0.256361	29	0.0219246	0.102	[-0.187 ;0.231]	0.831037	Not the same
HSA_MIR_1274A	mir1274a	69	-0.0801436	0.07	[-0.222 ;0.062]	0.260409	28	-0.0796826	0.086	[-0.256 ;0.097]	0.362786	Negative
hsa_miR_660	mir660	69	0.0905748	0.079	[-0.070 ;0.251]	0.260575	28	0.0935621	0.077	[-0.064 ;0.251]	0.233955	Positive
hsa_miR_10b	mir10b_b	57	-0.0458327	0.04	[-0.127 ;0.036]	0.26091	21	0.0829422	0.061	[-0.046 ;0.211]	0.192654	Not the same
hsa_miR_375	mir375	59	-0.0422316	0.037	[-0.118 ;0.033]	0.265176	20	-0.0289099	0.049	[-0.133 ;0.075]	0.565505	Negative
hsa_miR_425	mir425_b	36	-0.110068	0.097	[-0.311 ;0.091]	0.269345	8	0.200552	0.142	[-0.147 ;0.548]	0.207133	Not the same
hsa_miR_99b	mir99b	69	0.141813	0.128	[-0.117 ;0.401]	0.275134	28	0.214022	0.166	[-0.128 ;0.556]	0.209552	Positive
hsa_miR_126	mir126_b	70	0.0709708	0.065	[-0.060 ;0.202]	0.279695	29	-0.121223	0.095	[-0.315 ;0.073]	0.210997	Not the same
hsa_miR_203	mir203	43	-0.0453417	0.041	[-0.130 ;0.040]	0.283728	13	-0.0288145	0.048	[-0.135 ;0.077]	0.562862	Negative
hsa_miR_186	mir186	69	-0.0709206	0.065	[-0.203 ;0.062]	0.285255	28	-0.0253169	0.097	[-0.225 ;0.174]	0.796507	Negative
hsa_miR_146b	mir146b	69	-0.137052	0.127	[-0.394 ;0.120]	0.287549	28	-0.407694	0.217	[-0.853 ;0.037]	0.0709854	Negative
hsa_miR_27a	mir27a	67	-0.107812	0.1	[-0.310 ;0.095]	0.288037	27	-0.299407	0.165	[-0.639 ;0.040]	0.0812674	Negative
hsa_miR_197	mir197	48	-0.132214	0.124	[-0.385 ;0.121]	0.293546	17	-0.263584	0.254	[-0.806 ;0.279]	0.31673	Negative
hsa_miR_133a	mir133a	45	-0.142392	0.134	[-0.414 ;0.129]	0.294026	10	0.124527	0.337	[-0.673 ;0.922]	0.722864	Not the same
hsa_miR_939	mir939	21	-0.0843468	0.079	[-0.250 ;0.081]	0.299108	1	NA	NA	NA	NA	NA
hsa_miR_30b	mir30b	69	-0.146069	0.14	[-0.430 ;0.138]	0.303946	28	-0.219517	0.247	[-0.727 ;0.288]	0.382537	Negative
mmu_miR_379	mir379	20	0.274972	0.259	[-0.275 ;0.824]	0.304515	3	NA	NA	NA	NA	NA
hsa_miR_376c	mir376c	69	-0.0599451	0.058	[-0.178 ;0.058]	0.311042	28	-0.21665	0.094	[-0.410 ;-0.023]	0.0298543	Negative
hsa_miR_143	mir143	51	0.0537048	0.053	[-0.053 ;0.161]	0.314151	14	0.0351645	0.101	[-0.185 ;0.255]	0.733974	Positive
hsa_miR_92a	mir92a	70	0.102912	0.103	[-0.105 ;0.311]	0.322681	29	0.0379652	0.194	[-0.359 ;0.435]	0.845954	Positive
hsa_miR_181c	mir181c	36	-0.0451684	0.045	[-0.137 ;0.047]	0.323054	9	-0.00453428	0.055	[-0.139 ;0.130]	0.936981	Negative
hsa_miR_132	mir132	66	0.0834368	0.083	[-0.086 ;0.252]	0.323474	26	0.0335125	0.076	[-0.124 ;0.191]	0.663567	Positive
hsa_miR_324_3p	mir324_3p	54	0.0766675	0.077	[-0.081 ;0.234]	0.32867	18	0.0321424	0.051	[-0.077 ;0.141]	0.539727	Positive
hsa_miR_655	mir655	10	-0.0742959	0.072	[-0.240 ;0.092]	0.331888	1	NA	NA	NA	NA	NA
hsa_miR_590_5p	mir590_5p	57	-0.0951018	0.098	[-0.293 ;0.103]	0.336766	20	0.0360989	0.089	[-0.152 ;0.224]	0.690764	Not the same
hsa_miR_329	mir329	12	0.123851	0.124	[-0.156 ;0.404]	0.343192	1	NA	NA	NA	NA	NA
hsa_miR_301b	mir301b	34	-0.0635422	0.066	[-0.199 ;0.072]	0.345106	5	0.0505266	0.101	[-0.270 ;0.371]	0.650105	Not the same
hsa_miR_625	mir625_b	62	-0.0642775	0.068	[-0.202 ;0.074]	0.351475	25	-0.0100269	0.073	[-0.161 ;0.141]	0.891502	Negative
hsa_miR_210	mir210	11	0.137714	0.139	[-0.190 ;0.466]	0.353738	3	NA	NA	NA	NA	NA
hsa_miR_19b	mir19b	70	-0.103349	0.11	[-0.327 ;0.120]	0.355357	29	-0.299722	0.146	[-0.599 ;-0.000]	0.0498261	Negative
hsa_miR_652	mir652	62	0.0757386	0.082	[-0.089 ;0.241]	0.359042	22	0.0352914	0.11	[-0.195 ;0.265]	0.752161	Positive
hsa_miR_146a	mir146a	66	-0.0876927	0.095	[-0.280 ;0.105]	0.36225	25	-0.300664	0.09	[-0.486 ;-0.115]	0.0027925	Negative
hsa_miR_452	mir452	18	0.0902963	0.097	[-0.118 ;0.299]	0.368335	2	NA	NA	NA	NA	NA
hsa_let_7g	let7g	66	-0.0832443	0.092	[-0.269 ;0.102]	0.369078	25	0.282531	0.128	[0.018 ;0.547]	0.037148	Not the same
hsa_miR_628_5p	mir628_5p	25	-0.139778	0.152	[-0.460 ;0.180]	0.37076	6	-0.47026	0.432	[-2.327 ;1.387]	0.389661	Negative
hsa_miR_214	mir214	29	0.129857	0.142	[-0.165 ;0.425]	0.371395	6	0.0174843	0.112	[-0.465 ;0.500]	0.890422	Positive
hsa_miR_142_5p	mir142_5p	59	0.0521826	0.058	[-0.065 ;0.170]	0.373524	20	0.0878411	0.091	[-0.104 ;0.280]	0.347732	Positive
hsa_miR_454	mir454_b	12	-0.244838	0.264	[-0.833 ;0.344]	0.375804	1	NA	NA	NA	NA	NA
hsa_miR_24	mir24	70	-0.108998	0.124	[-0.361 ;0.143]	0.38634	29	-0.521567	0.161	[-0.852 ;-0.191]	0.00320638	Negative
hsa_let_7c	let7c	52	-0.0587162	0.067	[-0.195 ;0.077]	0.387083	15	0.085933	0.086	[-0.099 ;0.271]	0.333261	Not the same
hsa_miR_191	mir191	70	-0.123648	0.143	[-0.414 ;0.166]	0.393384	29	-0.0696637	0.188	[-0.455 ;0.316]	0.713712	Negative
hsa_miR_10a	mir10a	57	0.0924938	0.108	[-0.128 ;0.313]	0.398956	20	-0.00398969	0.098	[-0.209 ;0.201]	0.967841	Not the same
hsa_miR_642	mir642	20	0.0298092	0.035	[-0.045 ;0.104]	0.409218	2	NA	NA	NA	NA	NA
hsa_miR_543	mir543	39	-0.0842988	0.102	[-0.294 ;0.125]	0.41587	10	-0.0636212	0.176	[-0.470 ;0.343]	0.727281	Negative
hsa_miR_1	mir1	23	-0.102364	0.124	[-0.363 ;0.158]	0.419323	4	NA	NA	NA	NA	NA
hsa_miR_19a	mir19a	70	-0.0994949	0.123	[-0.348 ;0.149]	0.422531	29	-0.34865	0.141	[-0.637 ;-0.060]	0.0197642	Negative
hsa_miR_155	mir155	60	-0.0370788	0.046	[-0.130 ;0.056]	0.425304	22	0.241533	0.12	[-0.010 ;0.493]	0.0585532	Not the same
hsa_miR_17	mir17	69	-0.130629	0.162	[-0.459 ;0.198]	0.425879	28	-0.0388905	0.251	[-0.554 ;0.476]	0.877874	Negative
hsa_miR_369_3p	mir369_3p	34	-0.0730183	0.09	[-0.259 ;0.113]	0.426163	9	-0.32792	0.057	[-0.468 ;-0.187]	0.00124415	Negative
hsa_miR_363	mir363	12	0.242397	0.295	[-0.438 ;0.923]	0.435024	2	NA	NA	NA	NA	NA
hsa_miR_139_3p	mir139_3p	32	-0.171149	0.216	[-0.620 ;0.277]	0.436379	8	0.09667	0.461	[-1.033 ;1.226]	0.841013	Not the same
hsa_miR_30a_3p	mir30a_3p	25	0.0755288	0.095	[-0.125 ;0.276]	0.438742	6	-0.05873	0.207	[-0.950 ;0.832]	0.803339	Not the same
hsa_miR_361	mir361	58	-0.0585275	0.075	[-0.210 ;0.093]	0.439031	21	-0.186512	0.125	[-0.449 ;0.076]	0.153358	Negative
hsa_miR_942	mir942	64	0.0338334	0.044	[-0.056 ;0.124]	0.451219	25	0.0785357	0.085	[-0.098 ;0.255]	0.365758	Positive
hsa_miR_548a	mir548a	70	-0.030576	0.04	[-0.112 ;0.051]	0.451245	29	0.0931891	0.069	[-0.048 ;0.234]	0.186434	Not the same
hsa_miR_494	mir494	25	0.0614072	0.081	[-0.108 ;0.231]	0.457159	6	0.306755	0.1	[-0.124 ;0.738]	0.0921534	Positive
hsa_miR_125a_5p	mir125a_5p	47	-0.0549759	0.074	[-0.205 ;0.095]	0.461256	13	-0.0306197	0.094	[-0.241 ;0.179]	0.751858	Negative
hsa_miR_886_5p	mir886_5p	25	0.0456218	0.061	[-0.082 ;0.173]	0.461981	5	-0.022623	0.099	[-0.450 ;0.405]	0.840938	Not the same
hsa_miR_145	mir145_b	25	0.0426358	0.058	[-0.078 ;0.163]	0.46917	5	0.190658	0.153	[-1.750 ;2.131]	0.429979	Positive
hsa_miR_603	mir603	29	-0.0801076	0.109	[-0.306 ;0.146]	0.471026	4	NA	NA	NA	NA	NA
hsa_miR_501_3p	mir501_3p	14	0.0705598	0.094	[-0.142 ;0.283]	0.471035	3	NA	NA	NA	NA	NA
hsa_miR_516_3p	mir516_3p	16	-0.163693	0.225	[-0.649 ;0.321]	0.478901	2	NA	NA	NA	NA	NA
HSA_MIR_151_5P	mir151_5p	38	0.0461897	0.064	[-0.086 ;0.179]	0.480241	9	-0.021835	0.07	[-0.188 ;0.144]	0.765013	Not the same
hsa_miR_766	mir766	69	-0.0509043	0.072	[-0.196 ;0.094]	0.481022	28	-0.0303994	0.097	[-0.229 ;0.169]	0.756075	Negative
hsa_let_7e	let7e	66	0.064527	0.094	[-0.125 ;0.254]	0.495421	25	0.17272	0.102	[-0.039 ;0.384]	0.104409	Positive
hsa_miR_423_5p	mir423_5p	69	-0.0743572	0.108	[-0.293 ;0.145]	0.495813	28	-0.0529982	0.137	[-0.334 ;0.228]	0.701167	Negative
hsa_miR_487b	mir487b	42	0.0423782	0.062	[-0.084 ;0.169]	0.498462	12	-0.0720446	0.135	[-0.373 ;0.229]	0.605036	Not the same
hsa_miR_135a	mir135a	11	-0.095677	0.137	[-0.405 ;0.214]	0.501892	1	NA	NA	NA	NA	NA
hsa_miR_410	mir410	64	-0.0509563	0.076	[-0.204 ;0.102]	0.504854	24	-0.12094	0.13	[-0.390 ;0.148]	0.360755	Negative
hsa_miR_29b	mir29b	26	-0.106827	0.159	[-0.439 ;0.226]	0.50941	6	-0.177269	0.233	[-1.181 ;0.827]	0.52683	Negative
hsa_miR_126	mir126	69	-0.0808003	0.122	[-0.327 ;0.166]	0.510904	28	-0.0701831	0.197	[-0.475 ;0.334]	0.724348	Negative
hsa_miR_339_3p	mir339_3p	65	-0.0545537	0.083	[-0.222 ;0.113]	0.513144	24	-0.0999992	0.095	[-0.296 ;0.096]	0.301916	Negative
hsa_miR_320	mir320	69	-0.0734442	0.112	[-0.299 ;0.152]	0.514336	28	0.0450754	0.157	[-0.278 ;0.368]	0.776482	Not the same
hsa_miR_215	mir215	15	-0.0363593	0.054	[-0.156 ;0.083]	0.516504	2	NA	NA	NA	NA	NA
hsa_let_7d	let7d	61	-0.0874267	0.134	[-0.359 ;0.184]	0.517728	23	0.0121747	0.142	[-0.282 ;0.307]	0.932275	Not the same
hsa_miR_671_3p	mir671_3p	29	-0.0898793	0.136	[-0.377 ;0.197]	0.518411	9	0.120707	0.091	[-0.101 ;0.343]	0.231558	Not the same
hsa_miR_502_3p	mir502_3p	31	-0.0441155	0.069	[-0.186 ;0.097]	0.525995	6	0.0550947	0.224	[-0.911 ;1.021]	0.828964	Not the same
hsa_miR_301	mir301	64	-0.0911499	0.144	[-0.383 ;0.201]	0.530575	24	-0.126628	0.126	[-0.388 ;0.134]	0.325499	Negative
mmu_miR_495	mir495	57	0.0465494	0.074	[-0.104 ;0.197]	0.534332	19	-0.234543	0.113	[-0.472 ;0.003]	0.0528832	Not the same
hsa_miR_95	mir95	34	0.0351965	0.056	[-0.081 ;0.151]	0.537357	6	0.0156959	0.052	[-0.128 ;0.160]	0.777008	Positive
hsa_miR_103	mir103	64	0.0551868	0.09	[-0.127 ;0.238]	0.543954	25	0.0258516	0.12	[-0.223 ;0.275]	0.831625	Positive
hsa_miR_211	mir211	11	-0.0917328	0.147	[-0.425 ;0.241]	0.548861	1	NA	NA	NA	NA	NA
mmu_miR_491	mir491	35	0.0245939	0.041	[-0.061 ;0.110]	0.556096	11	-0.0583881	0.137	[-0.374 ;0.257]	0.68045	Not the same
hsa_miR_99b	mir99b_b	53	-0.0465542	0.079	[-0.207 ;0.114]	0.558316	20	0.0113694	0.105	[-0.210 ;0.233]	0.915318	Not the same
hsa_miR_326	mir326	23	-0.0182164	0.031	[-0.082 ;0.046]	0.558832	3	NA	NA	NA	NA	NA
hsa_miR_21	mir21	69	-0.0939148	0.164	[-0.426 ;0.238]	0.570542	28	0.00588008	0.311	[-0.633 ;0.645]	0.985058	Not the same
hsa_miR_185	mir185	65	0.083545	0.146	[-0.213 ;0.380]	0.571632	24	-0.0244847	0.162	[-0.361 ;0.312]	0.881403	Not the same
hsa_miR_130b	mir130b	70	-0.079122	0.14	[-0.363 ;0.205]	0.575685	29	-0.243202	0.212	[-0.679 ;0.193]	0.262171	Negative
hsa_miR_34a	mir34a_b	43	-0.0179393	0.032	[-0.083 ;0.047]	0.578291	12	0.0302833	0.156	[-0.330 ;0.391]	0.851131	Not the same
hsa_miR_365	mir365	51	-0.0222286	0.04	[-0.103 ;0.059]	0.581118	14	-0.0318789	0.061	[-0.164 ;0.100]	0.608519	Negative
hsa_miR_335	mir335	70	0.0631928	0.115	[-0.171 ;0.297]	0.587357	29	-0.269756	0.231	[-0.743 ;0.203]	0.252347	Not the same
hsa_miR_27b	mir27b	67	-0.0673343	0.125	[-0.319 ;0.185]	0.591796	26	0.122148	0.16	[-0.209 ;0.453]	0.453286	Not the same
HSA_MIR_664	mir664	15	-0.0464851	0.086	[-0.240 ;0.147]	0.600155	4	NA	NA	NA	NA	NA
hsa_miR_598	mir598	61	0.0288145	0.055	[-0.083 ;0.140]	0.603664	22	-0.00450859	0.095	[-0.202 ;0.193]	0.962482	Not the same
hsa_miR_193b	mir193b	68	0.0299613	0.057	[-0.086 ;0.146]	0.60507	27	0.0355282	0.077	[-0.123 ;0.194]	0.647513	Positive
hsa_miR_26b	mir26b_b	22	-0.0306235	0.058	[-0.154 ;0.093]	0.605288	3	NA	NA	NA	NA	NA
hsa_miR_150	mir150	67	0.0356612	0.069	[-0.104 ;0.175]	0.608233	27	0.100267	0.134	[-0.176 ;0.377]	0.462129	Positive
hsa_miR_342_3p	mir342_3p	64	0.0264997	0.051	[-0.077 ;0.130]	0.608405	24	0.0621833	0.121	[-0.188 ;0.312]	0.611472	Positive
hsa_miR_221	mir221	70	-0.037553	0.074	[-0.186 ;0.111]	0.612405	29	-0.262221	0.146	[-0.561 ;0.037]	0.0831981	Negative
hsa_miR_362_3p	mir362_3p	27	-0.0469358	0.094	[-0.242 ;0.149]	0.621891	6	0.147289	0.166	[-0.565 ;0.859]	0.467414	Not the same
hsa_miR_195	mir195	69	-0.0334936	0.07	[-0.174 ;0.107]	0.633019	28	-0.0245542	0.092	[-0.213 ;0.164]	0.790703	Negative
hsa_miR_122	mir122	65	0.0145076	0.03	[-0.047 ;0.076]	0.63384	24	0.135308	0.08	[-0.030 ;0.301]	0.104546	Positive
hsa_miR_106a	mir106a	69	-0.0774106	0.161	[-0.404 ;0.249]	0.633962	28	-0.378038	0.233	[-0.857 ;0.101]	0.116751	Negative
hsa_miR_224	mir224	48	0.0430811	0.091	[-0.143 ;0.229]	0.639855	12	-0.0904689	0.116	[-0.349 ;0.168]	0.45295	Not the same
hsa_miR_99a	mir99a	39	0.0204641	0.044	[-0.071 ;0.112]	0.648738	13	0.0159132	0.046	[-0.087 ;0.119]	0.737621	Positive
hsa_miR_127	mir127	59	-0.0345999	0.077	[-0.191 ;0.122]	0.657197	20	-0.204251	0.115	[-0.446 ;0.038]	0.093358	Negative
HSA_MIR_320B	mir320b	63	-0.0167352	0.038	[-0.094 ;0.060]	0.661505	23	-0.0295295	0.068	[-0.170 ;0.111]	0.666383	Negative
hsa_miR_138	mir138	11	-0.0927615	0.205	[-0.557 ;0.372]	0.662029	1	NA	NA	NA	NA	NA
hsa_miR_218	mir218	12	0.0844055	0.19	[-0.334 ;0.503]	0.665594	0	NA	NA	NA	NA	NA
hsa_miR_339_5p	mir339_5p	26	-0.0350673	0.08	[-0.205 ;0.135]	0.667691	7	-0.153091	0.215	[-0.705 ;0.399]	0.507812	Negative
hsa_miR_28_3p	mir28_3p	13	-0.0516895	0.118	[-0.332 ;0.228]	0.675455	5	-0.0870542	0.079	[-0.425 ;0.251]	0.383083	Negative
hsa_miR_659	mir659	20	-0.0463798	0.109	[-0.278 ;0.185]	0.676785	3	NA	NA	NA	NA	NA
hsa_miR_136	mir136_b	38	0.0290804	0.07	[-0.114 ;0.173]	0.679462	11	-0.0320253	0.075	[-0.201 ;0.137]	0.678798	Not the same
hsa_miR_539	mir539	38	0.0274464	0.068	[-0.113 ;0.168]	0.691007	9	0.195362	0.354	[-0.670 ;1.061]	0.600563	Positive
hsa_miR_429	mir429	10	-0.0194775	0.049	[-0.132 ;0.093]	0.699547	1	NA	NA	NA	NA	NA
hsa_miR_601	mir601	57	-0.0151558	0.039	[-0.094 ;0.064]	0.700491	17	0.00445967	0.084	[-0.175 ;0.184]	0.958367	Not the same
hsa_miR_345	mir345	67	-0.0354012	0.093	[-0.224 ;0.153]	0.705192	27	0.0165275	0.1	[-0.189 ;0.223]	0.870102	Not the same
hsa_miR_151_3p	mir151_3p	63	-0.018875	0.05	[-0.121 ;0.083]	0.709074	26	-0.0055678	0.079	[-0.170 ;0.159]	0.944744	Negative
hsa_miR_378	mir378	39	-0.0307693	0.083	[-0.202 ;0.140]	0.713724	13	0.0738955	0.078	[-0.101 ;0.249]	0.365406	Not the same
hsa_miR_885_5p	mir885_5p	68	0.0165997	0.046	[-0.076 ;0.109]	0.718756	27	0.0382862	0.08	[-0.126 ;0.202]	0.634974	Positive
hsa_miR_627	mir627	12	-0.00945164	0.026	[-0.066 ;0.047]	0.719802	0	NA	NA	NA	NA	NA
hsa_miR_30e_3p	mir30e_3p	62	0.0161835	0.047	[-0.079 ;0.111]	0.730903	23	0.104923	0.092	[-0.086 ;0.296]	0.265461	Positive
hsa_miR_520d_5p	mir520d_5p	36	0.0311218	0.091	[-0.155 ;0.217]	0.73382	9	0.448678	0.166	[0.022 ;0.876]	0.0426936	Positive
hsa_miR_107	mir107	23	-0.0331126	0.098	[-0.239 ;0.173]	0.739381	3	NA	NA	NA	NA	NA
hsa_miR_130a	mir130a	70	-0.0315628	0.105	[-0.244 ;0.181]	0.765728	29	-0.166123	0.188	[-0.551 ;0.219]	0.384164	Negative
hsa_miR_645	mir645	67	-0.0219755	0.073	[-0.170 ;0.126]	0.766002	26	0.00891831	0.08	[-0.156 ;0.174]	0.911949	Not the same
hsa_miR_30c	mir30c	70	-0.0123283	0.043	[-0.100 ;0.076]	0.777945	29	0.00497488	0.071	[-0.141 ;0.151]	0.944837	Not the same
hsa_miR_148a	mir148a	68	-0.0317009	0.114	[-0.262 ;0.198]	0.781622	27	-0.0453633	0.135	[-0.324 ;0.234]	0.740557	Negative
hsa_miR_328	mir328	70	0.0365538	0.131	[-0.229 ;0.302]	0.781673	29	0.174457	0.225	[-0.288 ;0.637]	0.445269	Positive
hsa_miR_889	mir889	40	0.0246461	0.088	[-0.157 ;0.207]	0.782506	13	-0.139717	0.256	[-0.711 ;0.432]	0.597862	Not the same
hsa_miR_520e	mir520e	24	0.00777468	0.028	[-0.051 ;0.067]	0.783587	6	-0.0673914	0.08	[-0.322 ;0.187]	0.461594	Not the same
mmu_miR_93	mir93	69	0.0294094	0.106	[-0.186 ;0.245]	0.783916	28	0.0352769	0.125	[-0.222 ;0.293]	0.780375	Positive
hsa_let_7f	let7f	22	-0.0180172	0.065	[-0.156 ;0.120]	0.784957	4	NA	NA	NA	NA	NA
hsa_miR_199a	mir199a	25	0.0338277	0.124	[-0.228 ;0.296]	0.788569	6	-0.110242	0.112	[-0.468 ;0.248]	0.399139	Not the same
hsa_miR_505	mir505_b	30	0.0139135	0.051	[-0.093 ;0.121]	0.789198	7	-0.021	0.112	[-0.377 ;0.335]	0.863036	Not the same
hsa_let_7a	let7a	23	-0.0214083	0.08	[-0.191 ;0.148]	0.791986	6	-0.0352833	0.131	[-0.598 ;0.528]	0.812683	Negative
hsa_miR_199b	mir199b	15	-0.0233788	0.087	[-0.215 ;0.169]	0.793648	3	NA	NA	NA	NA	NA
hsa_miR_497	mir497	31	0.0131121	0.051	[-0.092 ;0.119]	0.799731	6	-0.0326647	0.047	[-0.236 ;0.170]	0.560369	Not the same
hsa_miR_422a	mir422a	24	0.0155869	0.061	[-0.112 ;0.143]	0.799733	4	NA	NA	NA	NA	NA
hsa_miR_381	mir381	10	0.0414013	0.164	[-0.336 ;0.419]	0.80676	1	NA	NA	NA	NA	NA
hsa_miR_27a	mir27a_b	25	0.0191616	0.078	[-0.143 ;0.182]	0.809219	1	NA	NA	NA	NA	NA
hsa_miR_29c	mir29c	69	0.0187765	0.078	[-0.138 ;0.176]	0.810225	28	-0.0436177	0.085	[-0.219 ;0.131]	0.612873	Not the same
HSA_MIR_1260	mir1260	12	-0.032715	0.138	[-0.350 ;0.285]	0.81817	3	NA	NA	NA	NA	NA
hsa_miR_340	mir340	67	0.016569	0.072	[-0.129 ;0.162]	0.819037	26	0.119453	0.099	[-0.086 ;0.325]	0.241518	Positive
hsa_miR_26a	mir26a	70	-0.0286333	0.13	[-0.291 ;0.234]	0.826459	29	-0.155555	0.3	[-0.772 ;0.461]	0.60865	Negative
hsa_miR_101	mir101	58	-0.00591441	0.028	[-0.062 ;0.050]	0.831364	20	-0.0206688	0.07	[-0.168 ;0.127]	0.77212	Negative
hsa_miR_181a	mir181a	66	0.0144081	0.069	[-0.126 ;0.155]	0.836307	26	0.063364	0.125	[-0.194 ;0.321]	0.61647	Positive
hsa_miR_629	mir629	22	0.0118056	0.057	[-0.108 ;0.132]	0.838346	4	NA	NA	NA	NA	NA
hsa_miR_323_3p	mir323_3p	60	-0.0125387	0.063	[-0.140 ;0.115]	0.843088	21	0.0683957	0.075	[-0.089 ;0.226]	0.373882	Not the same
hsa_miR_148b	mir148b	64	-0.0158165	0.082	[-0.182 ;0.150]	0.848256	24	-0.174554	0.099	[-0.379 ;0.030]	0.0906595	Negative
hsa_miR_9	mir9_b	48	-0.0146282	0.078	[-0.174 ;0.145]	0.852365	15	0.0500192	0.101	[-0.169 ;0.269]	0.629274	Not the same
hsa_miR_26b	mir26b	70	-0.0254364	0.137	[-0.303 ;0.253]	0.85406	29	-0.113525	0.363	[-0.859 ;0.632]	0.757065	Negative
hsa_miR_199a_3p	mir199a_3p	66	-0.0298548	0.161	[-0.357 ;0.297]	0.854299	26	0.0338569	0.292	[-0.570 ;0.637]	0.908786	Not the same
hsa_miR_206	mir206	20	0.0108212	0.058	[-0.113 ;0.135]	0.855167	4	NA	NA	NA	NA	NA
hsa_miR_25	mir25	60	0.0223752	0.123	[-0.227 ;0.271]	0.856388	21	-0.0417184	0.171	[-0.400 ;0.317]	0.810181	Not the same
hsa_miR_26a_1	mir26a_1_b	22	-0.0158012	0.087	[-0.198 ;0.167]	0.857799	3	NA	NA	NA	NA	NA
hsa_miR_98	mir98	14	-0.0180819	0.101	[-0.242 ;0.206]	0.861108	3	NA	NA	NA	NA	NA
HSA_MIR_1290	mir1290	68	-0.00878855	0.053	[-0.116 ;0.098]	0.868379	28	0.146018	0.082	[-0.023 ;0.315]	0.0866264	Not the same
rno_miR_7	r_mir7_b	59	-0.00685023	0.043	[-0.094 ;0.080]	0.87387	21	0.0172173	0.06	[-0.109 ;0.143]	0.777524	Not the same
hsa_miR_296	mir296	40	-0.0138957	0.09	[-0.198 ;0.171]	0.878747	8	-0.0754026	0.115	[-0.371 ;0.221]	0.541614	Negative
hsa_miR_532_3p	mir532_3p	54	0.00746209	0.051	[-0.097 ;0.112]	0.885673	18	0.0634702	0.078	[-0.102 ;0.229]	0.427337	Positive
hsa_miR_22	mir22_b	43	0.0185288	0.132	[-0.252 ;0.289]	0.889467	12	-0.00309817	0.165	[-0.370 ;0.364]	0.985366	Not the same
hsa_miR_374	mir374	67	0.0101222	0.076	[-0.145 ;0.165]	0.895321	26	-0.250162	0.11	[-0.476 ;-0.024]	0.0316481	Not the same
hsa_miR_744	mir744	44	-0.0130491	0.1	[-0.217 ;0.191]	0.896768	13	0.0507794	0.146	[-0.270 ;0.372]	0.734345	Not the same
hsa_miR_874	mir874	20	0.0118845	0.093	[-0.185 ;0.208]	0.899598	3	NA	NA	NA	NA	NA
hsa_miR_15b	mir15b	70	0.0181603	0.151	[-0.287 ;0.323]	0.904689	29	-0.191309	0.201	[-0.603 ;0.221]	0.349111	Not the same
hsa_miR_656	mir656	30	-0.0126486	0.11	[-0.242 ;0.217]	0.909605	8	-0.1184	0.215	[-0.670 ;0.433]	0.604865	Negative
hsa_miR_192	mir192	68	-0.00703442	0.064	[-0.137 ;0.122]	0.913036	27	-0.0455668	0.106	[-0.264 ;0.173]	0.671455	Negative
hsa_miR_20a	mir20a_b	16	-0.0160184	0.145	[-0.331 ;0.299]	0.913711	3	NA	NA	NA	NA	NA
hsa_miR_29a	mir29a_b	14	-0.0191466	0.186	[-0.421 ;0.383]	0.919646	0	NA	NA	NA	NA	NA
hsa_miR_128a	mir128a	56	-0.0108148	0.113	[-0.240 ;0.218]	0.924187	18	0.208256	0.17	[-0.151 ;0.568]	0.237191	Not the same
mmu_miR_140	mir140	60	0.0054963	0.063	[-0.122 ;0.133]	0.930659	22	-0.073837	0.113	[-0.310 ;0.162]	0.521025	Not the same
hsa_miR_223	mir223_b	59	-0.00662522	0.081	[-0.171 ;0.158]	0.93542	20	-0.04386	0.099	[-0.251 ;0.164]	0.662321	Negative
hsa_miR_485_3p	mir485_3p	22	-0.0059335	0.088	[-0.192 ;0.180]	0.946869	4	NA	NA	NA	NA	NA
HSA_MIR_1274B	mir1274b	70	0.00645659	0.099	[-0.194 ;0.207]	0.948292	29	0.0615599	0.124	[-0.193 ;0.316]	0.623177	Positive
hsa_miR_34a	mir34a	15	-0.00582366	0.097	[-0.218 ;0.207]	0.952996	3	NA	NA	NA	NA	NA
hsa_miR_15a	mir15a	48	-0.00571501	0.112	[-0.234 ;0.223]	0.959655	14	0.0991992	0.102	[-0.123 ;0.321]	0.349329	Not the same
hsa_miR_15a	mir15a_b	12	0.00406548	0.098	[-0.223 ;0.231]	0.968046	3	NA	NA	NA	NA	NA
hsa_miR_520b	mir520b	12	0.00481682	0.159	[-0.346 ;0.356]	0.976433	0	NA	NA	NA	NA	NA
hsa_miR_454	mir454	56	-0.00124571	0.063	[-0.130 ;0.128]	0.984454	18	0.234771	0.096	[0.031 ;0.439]	0.0265975	Not the same
HSA_MIR_1291	mir1291	37	-0.00117107	0.117	[-0.241 ;0.239]	0.992094	8	-0.236283	0.304	[-1.017 ;0.545]	0.471814	Negative
hsa_miR_106b	mir106b	70	0.0015654	0.164	[-0.331 ;0.334]	0.992453	29	0.717781	0.287	[0.128 ;1.307]	0.0188544	Positive
rno_miR_29c	r_mir29c_b	7	NA	NA	NA	NA	0	NA	NA	NA	NA	NA
hsa_miR_331_5p	mir331_5p	7	NA	NA	NA	NA	0	NA	NA	NA	NA	NA
hsa_miR_33a	mir33a_b	7	NA	NA	NA	NA	0	NA	NA	NA	NA	NA
hsa_miR_141	mir141	8	NA	NA	NA	NA	0	NA	NA	NA	NA	NA
mmu_let_7d	let7d_b	8	NA	NA	NA	NA	1	NA	NA	NA	NA	NA
hsa_miR_219	mir219	8	NA	NA	NA	NA	1	NA	NA	NA	NA	NA
hsa_miR_769_5p	mir769_5p	8	NA	NA	NA	NA	1	NA	NA	NA	NA	NA
hsa_miR_551b	mir551b	9	NA	NA	NA	NA	1	NA	NA	NA	NA	NA
hsa_miR_130b	mir130b_b	8	NA	NA	NA	NA	2	NA	NA	NA	NA	NA
hsa_miR_545	mir545	8	NA	NA	NA	NA	2	NA	NA	NA	NA	NA

## Sheet: Sup_Table_2_chair_stand
Supplementary table 2: Cross-sectional analyses of reversed chair stand test
		Individual Analysis of reversed chair stand test					Twin Analysis of reversed chair stand test					Across the two analyses
miRNA	miRNA	N	Coef	S.E.	95% CI	p-value	N	Coef	S.E.	95% CI	p-value	Direction of effect
hsa_miR_16	mir16	65	3.08403	0.698	[1.670 ;4.498]	8.31132e-05	27	2.21917	1.775	[-1.445 ;5.883]	0.223323	Positive
hsa_miR_17	mir17	64	6.18894	1.448	[3.254 ;9.124]	0.000129565	26	2.74051	4.339	[-6.236 ;11.717]	0.533891	Positive
mmu_miR_451	mir451	65	1.89262	0.594	[0.689 ;3.096]	0.00292912	27	0.685304	2.031	[-3.507 ;4.877]	0.738739	Positive
hsa_miR_335	mir335	65	-3.8464	1.284	[-6.448 ;-1.244]	0.00487108	27	-1.43284	3.707	[-9.085 ;6.219]	0.702551	Negative
hsa_miR_106b	mir106b	65	4.22236	1.441	[1.302 ;7.143]	0.00578303	27	5.43486	5.56	[-6.040 ;16.910]	0.338071	Positive
hsa_miR_145	mir145	30	2.29261	0.751	[0.731 ;3.854]	0.00602947	8	-2.03613	1.859	[-6.814 ;2.742]	0.323281	Not the same
hsa_miR_29a	mir29a_b	13	3.82186	1.201	[1.206 ;6.438]	0.00787211	0	NA	NA	NA	NA	NA
hsa_miR_142_3p	mir142_3p	52	-3.55564	1.288	[-6.170 ;-0.941]	0.00912356	16	-1.66045	3.125	[-8.411 ;5.090]	0.604086	Negative
hsa_miR_27b	mir27b	61	-4.88064	1.777	[-8.488 ;-1.273]	0.00945381	25	-5.87199	2.657	[-11.382 ;-0.362]	0.0378051	Negative
hsa_miR_324_3p	mir324_3p	52	1.91734	0.707	[0.478 ;3.357]	0.0106368	19	0.01939	1.534	[-3.233 ;3.271]	0.990071	Positive
hsa_miR_140_3p	mir140_3p	61	1.39226	0.519	[0.340 ;2.445]	0.010968	24	0.38822	1.409	[-2.543 ;3.319]	0.785671	Positive
hsa_miR_148b	mir148b	58	-1.78887	0.7	[-3.211 ;-0.366]	0.015246	23	0.627116	2.482	[-4.551 ;5.805]	0.803136	Not the same
hsa_miR_362_3p	mir362_3p	26	2.91027	1.15	[0.512 ;5.309]	0.019857	5	7.17874	2.369	[-3.015 ;17.372]	0.0938343	Positive
hsa_miR_324_5p	mir324_5p	53	-2.13764	0.875	[-3.922 ;-0.353]	0.0204468	21	1.23925	3.327	[-5.750 ;8.228]	0.71386	Not the same
hsa_miR_340	mir340_b	40	-3.84732	1.596	[-7.122 ;-0.573]	0.0229918	12	-8.34377	5.701	[-21.239 ;4.552]	0.177312	Negative
hsa_miR_642	mir642	19	0.99111	0.401	[0.140 ;1.842]	0.0252109	2	NA	NA	NA	NA	NA
mmu_miR_93	mir93	64	2.57835	1.156	[0.233 ;4.924]	0.0320955	27	2.16221	2.26	[-2.502 ;6.827]	0.348235	Positive
hsa_miR_143	mir143	47	2.3102	1.035	[0.199 ;4.422]	0.0330054	15	1.47021	2.064	[-3.026 ;5.966]	0.489804	Positive
hsa_miR_362	mir362	15	3.15021	1.342	[0.251 ;6.049]	0.0353912	1	NA	NA	NA	NA	NA
hsa_miR_196b	mir196b	12	1.91694	0.804	[0.097 ;3.737]	0.0410212	2	NA	NA	NA	NA	NA
hsa_miR_92a	mir92a	65	2.87237	1.371	[0.094 ;5.650]	0.0430777	27	0.584655	3.154	[-5.926 ;7.095]	0.854513	Positive
hsa_miR_516_3p	mir516_3p	14	2.56374	1.145	[0.044 ;5.084]	0.0467656	2	NA	NA	NA	NA	NA
hsa_miR_203	mir203	41	1.88506	0.907	[0.025 ;3.745]	0.047226	13	1.13244	0.994	[-1.082 ;3.347]	0.281003	Positive
hsa_miR_339_5p	mir339_5p	24	-2.71164	1.256	[-5.389 ;-0.034]	0.0474797	8	-12.5218	4.591	[-24.323 ;-0.721]	0.0414014	Negative
hsa_miR_221	mir221	65	-3.04166	1.499	[-6.080 ;-0.004]	0.0497453	27	-3.97624	3.654	[-11.519 ;3.566]	0.287369	Negative
hsa_miR_20a	mir20a	65	4.00663	1.994	[-0.034 ;8.047]	0.0518703	27	-0.244179	5.711	[-12.030 ;11.542]	0.966248	Not the same
hsa_miR_150	mir150	62	1.85492	0.927	[-0.025 ;3.734]	0.0529126	25	1.33261	2.05	[-2.919 ;5.584]	0.522422	Positive
hsa_miR_375	mir375	55	1.27549	0.648	[-0.041 ;2.592]	0.0572259	20	-0.545197	1.282	[-3.251 ;2.160]	0.676057	Not the same
hsa_miR_766	mir766	65	-1.20819	0.623	[-2.471 ;0.055]	0.060255	27	0.128108	1.624	[-3.223 ;3.479]	0.937767	Not the same
HSA_MIR_1274A	mir1274a	64	-1.03294	0.539	[-2.124 ;0.058]	0.0628455	26	-0.419431	1.295	[-3.099 ;2.260]	0.748987	Negative
hsa_miR_378	mir378	34	1.2818	0.658	[-0.078 ;2.642]	0.0635493	10	-2.49469	1.745	[-6.621 ;1.631]	0.195884	Not the same
hsa_miR_31	mir31	24	1.66928	0.854	[-0.107 ;3.446]	0.0641096	2	NA	NA	NA	NA	NA
hsa_miR_135a	mir135a	11	3.49687	1.664	[-0.267 ;7.261]	0.0649572	1	NA	NA	NA	NA	NA
hsa_miR_103	mir103	59	-1.97924	1.039	[-4.090 ;0.132]	0.0651921	24	-2.5008	2.24	[-7.159 ;2.157]	0.276846	Negative
rno_miR_7	r_mir7_b	56	-0.760809	0.419	[-1.613 ;0.091]	0.0784163	21	-0.969097	1.21	[-3.512 ;1.574]	0.433817	Negative
hsa_miR_145	mir145_b	23	2.38939	1.287	[-0.326 ;5.105]	0.0807944	5	-1.20365	1.187	[-6.313 ;3.906]	0.417434	Not the same
hsa_miR_874	mir874	19	1.77502	0.959	[-0.258 ;3.808]	0.0827407	2	NA	NA	NA	NA	NA
hsa_miR_19b	mir19b	65	2.16062	1.227	[-0.326 ;4.647]	0.0865793	27	-0.040209	2.984	[-6.198 ;6.118]	0.98936	Not the same
hsa_miR_328	mir328	65	-3.64319	2.081	[-7.861 ;0.574]	0.0883604	27	-0.181816	4.435	[-9.336 ;8.972]	0.967641	Negative
hsa_miR_383	mir383	38	2.29061	1.293	[-0.384 ;4.965]	0.089652	14	2.16419	2.417	[-3.156 ;7.485]	0.389802	Positive
hsa_miR_26b	mir26b	65	3.82378	2.234	[-0.703 ;8.351]	0.0953769	27	3.63915	6.209	[-9.175 ;16.453]	0.563243	Positive
hsa_miR_138	mir138	10	3.67814	1.992	[-0.916 ;8.273]	0.10209	1	NA	NA	NA	NA	NA
hsa_let_7a	let7a	22	-1.88037	1.081	[-4.183 ;0.423]	0.10228	6	1.76671	0.387	[0.534 ;2.999]	0.0197528	Not the same
hsa_miR_130b	mir130b	65	-2.96752	1.8	[-6.614 ;0.679]	0.107627	27	3.44715	3.17	[-3.095 ;9.989]	0.287629	Not the same
hsa_miR_206	mir206	19	1.32663	0.79	[-0.369 ;3.022]	0.115419	4	NA	NA	NA	NA	NA
hsa_let_7e	let7e	61	-1.94976	1.215	[-4.414 ;0.515]	0.117356	24	-0.47575	1.928	[-4.486 ;3.534]	0.807523	Negative
hsa_miR_376c	mir376c	64	-1.05024	0.655	[-2.378 ;0.278]	0.117567	26	0.66797	1.899	[-3.260 ;4.596]	0.728224	Not the same
hsa_miR_99b	mir99b_b	49	3.06436	1.905	[-0.825 ;6.954]	0.118095	18	1.95644	1.958	[-2.217 ;6.130]	0.33356	Positive
hsa_miR_30e_3p	mir30e_3p	57	-1.08995	0.692	[-2.496 ;0.316]	0.12446	21	0.699178	1.556	[-2.570 ;3.968]	0.658527	Not the same
hsa_miR_34a	mir34a_b	40	0.710855	0.449	[-0.209 ;1.631]	0.124844	11	1.72548	1.715	[-2.229 ;5.680]	0.343803	Positive
hsa_miR_130a	mir130a	65	-2.51114	1.608	[-5.769 ;0.747]	0.126883	27	-0.273823	3.112	[-6.697 ;6.149]	0.930617	Negative
hsa_miR_331	mir331	64	-0.935968	0.6	[-2.152 ;0.280]	0.1273	27	0.891476	1.546	[-2.298 ;4.081]	0.569451	Not the same
hsa_miR_636	mir636	10	-0.295336	0.178	[-0.697 ;0.107]	0.130775	0	NA	NA	NA	NA	NA
hsa_miR_26a	mir26a	65	-4.48946	3.007	[-10.583 ;1.604]	0.143971	27	-4.27814	5.645	[-15.929 ;7.372]	0.455903	Negative
hsa_let_7c	let7c	48	1.76446	1.18	[-0.642 ;4.171]	0.144982	16	1.48375	1.804	[-2.413 ;5.381]	0.425607	Positive
hsa_miR_365	mir365	47	1.01105	0.681	[-0.378 ;2.400]	0.147855	15	-0.177675	1.151	[-2.685 ;2.330]	0.879863	Not the same
hsa_miR_139_3p	mir139_3p	29	-3.18102	2.111	[-7.599 ;1.237]	0.148273	9	-7.73859	6.533	[-23.724 ;8.247]	0.280986	Negative
hsa_miR_19a	mir19a	65	1.72186	1.181	[-0.672 ;4.116]	0.153413	27	0.447977	2.753	[-5.234 ;6.130]	0.872094	Positive
hsa_miR_548a	mir548a	65	0.867478	0.604	[-0.357 ;2.092]	0.159462	27	0.948227	1.356	[-1.851 ;3.748]	0.491227	Positive
hsa_miR_655	mir655	10	2.57392	1.664	[-1.264 ;6.412]	0.160589	1	NA	NA	NA	NA	NA
hsa_miR_597	mir597	49	1.22491	0.861	[-0.531 ;2.981]	0.164906	17	0.737631	1.888	[-3.311 ;4.786]	0.701852	Positive
hsa_miR_204	mir204	43	1.65276	1.168	[-0.729 ;4.034]	0.166892	11	2.8932	2.528	[-2.937 ;8.723]	0.285555	Positive
hsa_miR_326	mir326	22	0.670394	0.481	[-0.341 ;1.682]	0.180635	3	NA	NA	NA	NA	NA
hsa_miR_192	mir192	63	1.02006	0.751	[-0.502 ;2.542]	0.182614	26	-0.62599	1.952	[-4.663 ;3.411]	0.751298	Not the same
hsa_miR_370	mir370	10	4.73667	3.194	[-3.079 ;12.552]	0.188617	3	NA	NA	NA	NA	NA
hsa_let_7g	let7g	61	-1.71207	1.28	[-4.311 ;0.887]	0.189773	25	0.132455	2.574	[-5.205 ;5.470]	0.959422	Not the same
hsa_miR_210	mir210	10	-7.24364	5.059	[-19.205 ;4.718]	0.195265	2	NA	NA	NA	NA	NA
hsa_miR_576_3p	mir576_3p	33	1.88113	1.408	[-1.040 ;4.802]	0.195294	10	4.02799	2.119	[-0.983 ;9.039]	0.0990718	Positive
hsa_miR_28_3p	mir28_3p	11	-1.28415	0.897	[-3.480 ;0.912]	0.202382	4	NA	NA	NA	NA	NA
hsa_let_7f	let7f	21	-2.11613	1.599	[-5.525 ;1.293]	0.205602	5	1.45971	3.719	[-14.542 ;17.461]	0.732564	Not the same
hsa_miR_454	mir454_b	11	3.50852	2.587	[-2.345 ;9.362]	0.20814	1	NA	NA	NA	NA	NA
hsa_miR_518d	mir518d	59	0.864549	0.675	[-0.504 ;2.233]	0.208296	22	0.934353	1.767	[-2.765 ;4.633]	0.603142	Positive
hsa_miR_125a_5p	mir125a_5p	43	1.22641	0.958	[-0.732 ;3.185]	0.210507	13	-0.806363	1.663	[-4.512 ;2.899]	0.638202	Not the same
hsa_miR_148a	mir148a	63	-2.28043	1.792	[-5.915 ;1.354]	0.211337	26	-2.9476	2.715	[-8.563 ;2.668]	0.288821	Negative
hsa_miR_1	mir1	21	1.83255	1.421	[-1.166 ;4.831]	0.214523	3	NA	NA	NA	NA	NA
hsa_miR_133a	mir133a	41	1.92274	1.519	[-1.185 ;5.030]	0.215768	11	-3.71912	5.66	[-16.771 ;9.332]	0.529553	Not the same
hsa_miR_151_3p	mir151_3p	60	-0.74582	0.596	[-1.956 ;0.464]	0.218988	25	-0.5022	1.273	[-3.143 ;2.139]	0.697114	Negative
hsa_miR_199a_3p	mir199a_3p	61	-2.3279	1.861	[-6.106 ;1.450]	0.219255	25	-7.64549	5.066	[-18.151 ;2.860]	0.145454	Negative
hsa_miR_193b	mir193b	63	0.899465	0.725	[-0.572 ;2.371]	0.222831	27	-1.62605	1.296	[-4.301 ;1.049]	0.22171	Not the same
hsa_miR_106a	mir106a	64	2.83177	2.284	[-1.796 ;7.460]	0.222865	26	3.70572	3.823	[-4.203 ;11.615]	0.342491	Positive
hsa_miR_532	mir532	60	0.973189	0.806	[-0.663 ;2.610]	0.235453	24	2.40509	1.556	[-0.831 ;5.642]	0.137186	Positive
hsa_miR_885_5p	mir885_5p	63	0.86195	0.716	[-0.591 ;2.314]	0.236614	26	-1.81258	1.458	[-4.829 ;1.204]	0.226353	Not the same
HSA_MIR_1290	mir1290	63	0.822326	0.684	[-0.565 ;2.210]	0.237252	26	-0.872761	1.464	[-3.901 ;2.156]	0.556893	Not the same
HSA_MIR_1260	mir1260	12	2.86055	2.255	[-2.341 ;8.062]	0.240365	3	NA	NA	NA	NA	NA
hsa_miR_185	mir185	60	1.71868	1.454	[-1.232 ;4.670]	0.245018	24	0.164133	2.933	[-5.935 ;6.263]	0.955898	Positive
hsa_miR_126	mir126	64	1.9851	1.681	[-1.421 ;5.392]	0.24523	26	3.99041	3.157	[-2.541 ;10.522]	0.218959	Positive
HSA_MIR_1227	mir1227	22	-1.98014	1.655	[-5.488 ;1.528]	0.248913	5	-1.54699	3.656	[-17.279 ;14.185]	0.713381	Negative
hsa_let_7d	let7d	56	-1.65673	1.424	[-4.554 ;1.241]	0.253031	22	0.875344	2.988	[-5.378 ;7.129]	0.772726	Not the same
hsa_miR_501_3p	mir501_3p	12	-1.29884	1.063	[-3.751 ;1.153]	0.256724	3	NA	NA	NA	NA	NA
hsa_miR_539	mir539	35	1.48497	1.313	[-1.220 ;4.190]	0.268899	9	4.25714	9.046	[-17.878 ;26.393]	0.65455	Positive
hsa_miR_155	mir155	57	0.6305	0.563	[-0.512 ;1.773]	0.270216	21	0.755232	2.151	[-3.764 ;5.274]	0.729585	Positive
HSA_MIR_320B	mir320b	58	-0.631082	0.564	[-1.777 ;0.515]	0.270798	23	0.246774	1.327	[-2.522 ;3.016]	0.854391	Not the same
hsa_miR_181a_2	mir181a_2b	13	-3.09636	2.768	[-9.128 ;2.935]	0.285231	0	NA	NA	NA	NA	NA
hsa_miR_15a	mir15a_b	10	-1.55846	1.352	[-4.755 ;1.638]	0.286774	2	NA	NA	NA	NA	NA
hsa_miR_543	mir543	34	1.73788	1.595	[-1.562 ;5.038]	0.28723	10	5.45578	4.847	[-6.006 ;16.918]	0.297461	Positive
hsa_miR_100	mir100	19	-2.66523	2.423	[-7.830 ;2.500]	0.288735	3	NA	NA	NA	NA	NA
hsa_miR_212	mir212	34	1.36936	1.279	[-1.265 ;4.003]	0.294543	8	-2.48607	2.418	[-8.702 ;3.730]	0.351017	Not the same
HSA_MIR_664	mir664	13	1.11929	1.019	[-1.232 ;3.470]	0.304171	4	NA	NA	NA	NA	NA
HSA_MIR_720	mir720	64	-0.900898	0.867	[-2.658 ;0.856]	0.305623	26	0.0306233	1.582	[-3.242 ;3.303]	0.984721	Not the same
hsa_miR_122	mir122	61	0.674296	0.653	[-0.648 ;1.996]	0.308138	23	1.11483	1.562	[-2.144 ;4.373]	0.48368	Positive
hsa_miR_15b	mir15b	65	-1.52514	1.488	[-4.539 ;1.489]	0.31191	27	5.5785	3.107	[-0.833 ;11.990]	0.0851557	Not the same
hsa_miR_758	mir758	14	2.75584	2.615	[-2.942 ;8.454]	0.312715	1	NA	NA	NA	NA	NA
hsa_miR_183	mir183_b	10	3.51221	3.273	[-4.034 ;11.059]	0.314474	1	NA	NA	NA	NA	NA
hsa_miR_29a	mir29a	65	-1.06936	1.064	[-3.224 ;1.086]	0.32119	27	-0.0232006	2.234	[-4.633 ;4.587]	0.991799	Negative
hsa_miR_107	mir107	22	-1.59122	1.562	[-4.872 ;1.690]	0.321765	3	NA	NA	NA	NA	NA
hsa_miR_30a_5p	mir30a_5p	63	-0.683432	0.682	[-2.065 ;0.698]	0.322648	25	-0.290968	1.396	[-3.185 ;2.603]	0.836759	Negative
hsa_miR_410	mir410	58	-1.08069	1.087	[-3.290 ;1.129]	0.327267	23	1.72627	2.588	[-3.672 ;7.124]	0.512328	Not the same
mmu_miR_140	mir140	56	0.926766	0.934	[-0.974 ;2.828]	0.328489	22	-1.04655	1.799	[-4.811 ;2.718]	0.567523	Not the same
hsa_miR_126	mir126_b	65	-1.00204	1.015	[-3.059 ;1.055]	0.329943	27	-0.044613	1.527	[-3.196 ;3.106]	0.97693	Negative
hsa_miR_144	mir144_b	62	1.10551	1.124	[-1.175 ;3.386]	0.332102	25	-0.691586	1.145	[-3.067 ;1.684]	0.552188	Not the same
hsa_miR_186	mir186	64	0.985665	1.015	[-1.070 ;3.042]	0.337651	26	-0.178384	1.824	[-3.952 ;3.596]	0.922957	Not the same
hsa_miR_603	mir603	27	1.47212	1.51	[-1.660 ;4.604]	0.340259	4	NA	NA	NA	NA	NA
hsa_miR_645	mir645	62	1.03743	1.079	[-1.149 ;3.223]	0.342489	24	-1.02761	1.571	[-4.295 ;2.240]	0.520184	Not the same
HSA_MIR_338_5P	mir338_5p	40	-0.834304	0.864	[-2.606 ;0.938]	0.342603	12	0.74525	1.576	[-2.820 ;4.310]	0.647539	Not the same
hsa_miR_223	mir223_b	54	-0.731541	0.766	[-2.291 ;0.828]	0.346721	20	0.100725	2.205	[-4.551 ;4.753]	0.964098	Not the same
hsa_miR_939	mir939	19	-0.991781	1.041	[-3.187 ;1.204]	0.353869	1	NA	NA	NA	NA	NA
hsa_miR_20b	mir20b	64	1.01619	1.087	[-1.187 ;3.220]	0.355901	27	-0.0270295	1.559	[-3.245 ;3.191]	0.986311	Not the same
hsa_miR_27a	mir27a_b	24	-0.86884	0.927	[-2.796 ;1.058]	0.359067	2	NA	NA	NA	NA	NA
hsa_miR_487b	mir487b	39	1.37288	1.489	[-1.694 ;4.440]	0.365438	13	2.29084	2.84	[-4.038 ;8.620]	0.438705	Positive
hsa_miR_363	mir363	11	3.08185	3.219	[-4.529 ;10.693]	0.370225	3	NA	NA	NA	NA	NA
hsa_miR_659	mir659	19	-0.765857	0.838	[-2.552 ;1.021]	0.37533	3	NA	NA	NA	NA	NA
HSA_MIR_1274B	mir1274b	65	-0.914621	1.023	[-2.987 ;1.157]	0.376867	27	-0.605207	1.869	[-4.463 ;3.253]	0.748908	Negative
hsa_miR_422a	mir422a	24	0.890787	0.984	[-1.176 ;2.957]	0.37713	5	-4.08376	2.707	[-15.731 ;7.564]	0.270449	Not the same
hsa_miR_199a	mir199a	24	-1.87136	2.066	[-6.230 ;2.487]	0.377637	6	-0.806239	1.497	[-5.569 ;3.957]	0.62752	Negative
hsa_miR_10b	mir10b	24	1.16948	1.297	[-1.568 ;3.907]	0.37994	6	-4.28259	6.136	[-23.810 ;15.245]	0.53545	Not the same
hsa_miR_15a	mir15a	44	1.06702	1.198	[-1.387 ;3.521]	0.380644	15	-0.566134	1.995	[-4.914 ;3.781]	0.781457	Not the same
hsa_miR_20a	mir20a_b	16	1.66112	1.826	[-2.317 ;5.639]	0.380807	3	NA	NA	NA	NA	NA
hsa_miR_342_3p	mir342_3p	59	0.80356	0.918	[-1.057 ;2.665]	0.386979	22	-0.611045	2.017	[-4.833 ;3.611]	0.765246	Not the same
hsa_miR_10a	mir10a	53	0.937911	1.073	[-1.247 ;3.123]	0.388454	20	-1.29081	1.842	[-5.178 ;2.596]	0.492983	Not the same
hsa_miR_627	mir627	11	0.125708	0.144	[-0.196 ;0.447]	0.404468	0	NA	NA	NA	NA	NA
hsa_miR_744	mir744	41	-0.822794	0.972	[-2.821 ;1.175]	0.405069	14	-1.66758	2.214	[-6.540 ;3.205]	0.467073	Negative
hsa_miR_181c	mir181c	34	0.699015	0.825	[-1.005 ;2.403]	0.405455	9	1.2729	0.955	[-1.063 ;3.609]	0.230769	Positive
hsa_miR_656	mir656	29	-1.60859	1.901	[-5.574 ;2.356]	0.407407	8	8.46248	4.213	[-2.367 ;19.292]	0.100808	Not the same
hsa_miR_27a	mir27a	62	-1.6626	2.034	[-5.787 ;2.462]	0.418977	25	1.80784	3.11	[-4.641 ;8.257]	0.566902	Not the same
hsa_miR_22	mir22_b	41	1.27748	1.572	[-1.948 ;4.503]	0.423526	13	0.413115	3.484	[-7.350 ;8.176]	0.90796	Positive
hsa_miR_340	mir340	62	-0.760258	0.947	[-2.680 ;1.160]	0.427263	25	1.87516	2.129	[-2.541 ;6.291]	0.388012	Not the same
hsa_miR_28	mir28	60	1.90981	2.436	[-3.036 ;6.856]	0.438387	24	0.66556	2.732	[-5.016 ;6.347]	0.809903	Positive
hsa_miR_628_5p	mir628_5p	24	0.914955	1.156	[-1.525 ;3.355]	0.43971	6	11.8181	5.79	[-6.607 ;30.243]	0.133886	Positive
hsa_miR_423_5p	mir423_5p	64	1.33978	1.719	[-2.146 ;4.825]	0.44071	27	3.19082	2.687	[-2.355 ;8.737]	0.246664	Positive
hsa_miR_628_3p	mir628_3p	32	-0.989624	1.262	[-3.595 ;1.616]	0.440733	7	-2.65853	2.564	[-9.777 ;4.460]	0.358341	Negative
hsa_miR_194	mir194	36	0.711354	0.908	[-1.159 ;2.582]	0.440792	10	-1.46497	2.019	[-6.239 ;3.309]	0.491602	Not the same
hsa_miR_454	mir454	52	0.886943	1.141	[-1.435 ;3.209]	0.442671	18	-1.42285	1.972	[-5.626 ;2.781]	0.481719	Not the same
hsa_miR_511	mir511	22	1.32281	1.688	[-2.239 ;4.885]	0.444095	4	NA	NA	NA	NA	NA
HSA_MIR_590_3P	mir590_3p	45	-0.824602	1.075	[-3.020 ;1.371]	0.44907	14	-2.52574	1.725	[-6.321 ;1.270]	0.171017	Negative
hsa_miR_29b	mir29b	26	-1.39186	1.828	[-5.217 ;2.433]	0.455658	6	-2.66897	1.578	[-7.691 ;2.353]	0.189378	Negative
hsa_miR_942	mir942	61	0.461268	0.615	[-0.786 ;1.709]	0.458223	24	0.646175	1.25	[-1.953 ;3.245]	0.610506	Positive
hsa_miR_127	mir127	53	1.19915	1.618	[-2.092 ;4.491]	0.463803	19	7.68988	2.531	[2.325 ;13.055]	0.00782362	Positive
mmu_miR_491	mir491	33	0.935552	1.279	[-1.725 ;3.596]	0.47271	11	1.58499	3.436	[-6.339 ;9.509]	0.656904	Positive
hsa_miR_191	mir191	65	1.49519	2.109	[-2.777 ;5.768]	0.482711	27	-0.120141	3.35	[-7.034 ;6.794]	0.971687	Not the same
hsa_miR_32	mir32	15	1.60356	2.351	[-3.572 ;6.779]	0.509376	3	NA	NA	NA	NA	NA
hsa_miR_323_3p	mir323_3p	54	0.449293	0.678	[-0.928 ;1.827]	0.511941	19	0.295455	1.21	[-2.269 ;2.860]	0.81016	Positive
hsa_miR_625	mir625	36	-1.02798	1.565	[-4.244 ;2.188]	0.516984	9	-4.94687	4.305	[-15.480 ;5.586]	0.294226	Negative
hsa_miR_345	mir345	62	0.642929	0.989	[-1.364 ;2.650]	0.519788	26	0.399905	1.834	[-3.394 ;4.193]	0.829292	Positive
hsa_miR_29c	mir29c	64	0.549602	0.87	[-1.215 ;2.314]	0.5316	27	1.52003	1.46	[-1.493 ;4.533]	0.308182	Positive
hsa_miR_502_3p	mir502_3p	30	-0.830636	1.309	[-3.538 ;1.877]	0.531947	6	-2.08467	2.351	[-9.566 ;5.397]	0.440537	Negative
hsa_miR_24	mir24	65	-0.8742	1.444	[-3.799 ;2.051]	0.548481	27	1.01934	3.309	[-5.810 ;7.848]	0.760683	Not the same
HSA_MIR_1249	mir1249	12	-1.19039	1.918	[-5.464 ;3.083]	0.548741	1	NA	NA	NA	NA	NA
hsa_miR_452	mir452	18	-2.36866	3.87	[-10.669 ;5.932]	0.550308	3	NA	NA	NA	NA	NA
hsa_miR_224	mir224	42	0.82146	1.365	[-1.971 ;3.614]	0.552033	12	4.30435	2.952	[-2.374 ;10.983]	0.178859	Positive
hsa_miR_223	mir223	65	-1.08295	1.816	[-4.763 ;2.597]	0.55459	27	-3.41078	5.828	[-15.439 ;8.617]	0.56383	Negative
hsa_miR_520c_3p	mir520c_3p	10	2.45693	4.071	[-6.752 ;11.666]	0.561037	0	NA	NA	NA	NA	NA
hsa_miR_411	mir411	42	-1.09489	1.928	[-5.066 ;2.876]	0.575163	16	-0.644198	4.243	[-9.811 ;8.522]	0.881658	Negative
hsa_miR_889	mir889	37	-0.881445	1.558	[-4.103 ;2.340]	0.576918	13	0.904445	4.304	[-8.685 ;10.493]	0.837763	Not the same
hsa_miR_505	mir505_b	28	0.560357	0.99	[-1.499 ;2.620]	0.57745	6	-0.00277977	0.847	[-2.699 ;2.693]	0.997588	Not the same
hsa_miR_93	mir93_b	31	-0.598687	1.083	[-2.835 ;1.637]	0.585631	6	-0.433715	1.026	[-3.699 ;2.831]	0.70096	Negative
hsa_miR_886_5p	mir886_5p	25	0.504066	0.918	[-1.424 ;2.432]	0.589634	6	-2.69668	1.282	[-6.778 ;1.384]	0.126214	Not the same
hsa_miR_146a	mir146a	61	0.561964	1.065	[-1.595 ;2.719]	0.600715	23	2.0184	1.736	[-1.603 ;5.640]	0.258647	Positive
hsa_miR_520b	mir520b	12	-0.656878	1.225	[-3.353 ;2.040]	0.602526	0	NA	NA	NA	NA	NA
hsa_miR_625	mir625_b	58	-0.317474	0.606	[-1.549 ;0.914]	0.603694	23	0.842571	1.427	[-2.133 ;3.819]	0.561423	Not the same
hsa_miR_361	mir361	54	-0.627867	1.202	[-3.079 ;1.823]	0.605088	22	1.40857	2.409	[-3.633 ;6.451]	0.565614	Not the same
hsa_miR_574_3p	mir574_3p	62	-0.695975	1.344	[-3.422 ;2.030]	0.607723	25	-1.1979	2.019	[-5.384 ;2.989]	0.558953	Negative
hsa_miR_146b	mir146b	64	-0.829831	1.615	[-4.103 ;2.443]	0.610494	26	0.228728	4.744	[-9.586 ;10.043]	0.961965	Not the same
hsa_miR_142_5p	mir142_5p	56	0.506801	0.995	[-1.511 ;2.524]	0.61351	19	0.428563	1.531	[-2.817 ;3.674]	0.783128	Positive
hsa_miR_152	mir152	55	0.76832	1.511	[-2.303 ;3.840]	0.614469	20	4.6382	2.915	[-1.512 ;10.788]	0.13	Positive
hsa_miR_320	mir320	64	0.638832	1.258	[-1.910 ;3.188]	0.614567	26	-1.80646	2.756	[-7.507 ;3.894]	0.518636	Not the same
hsa_miR_532_3p	mir532_3p	52	-0.43986	0.885	[-2.242 ;1.362]	0.622454	19	-0.0478264	1.509	[-3.247 ;3.152]	0.975113	Negative
hsa_miR_10b	mir10b_b	56	-0.557317	1.128	[-2.853 ;1.738]	0.624613	22	-3.28037	0.931	[-5.229 ;-1.332]	0.00226932	Negative
HSA_MIR_1291	mir1291	34	-0.739829	1.555	[-3.950 ;2.470]	0.638603	9	-5.67244	5.185	[-18.359 ;7.014]	0.31588	Negative
hsa_miR_101	mir101	56	0.347277	0.738	[-1.152 ;1.846]	0.640826	21	0.890535	1.18	[-1.588 ;3.369]	0.460081	Positive
hsa_miR_409_3p	mir409_3p	50	-0.332817	0.734	[-1.825 ;1.160]	0.653031	16	-1.15986	1.754	[-4.950 ;2.630]	0.520036	Negative
hsa_miR_671_3p	mir671_3p	26	-0.584777	1.278	[-3.293 ;2.124]	0.653344	9	-0.873515	1.796	[-5.268 ;3.521]	0.643975	Negative
mmu_miR_495	mir495	52	0.466756	1.05	[-1.672 ;2.605]	0.659579	19	2.53081	2.147	[-2.021 ;7.083]	0.255771	Positive
hsa_miR_497	mir497	28	0.42553	0.972	[-1.585 ;2.436]	0.665596	4	NA	NA	NA	NA	NA
hsa_miR_199b	mir199b	15	0.855342	1.945	[-3.426 ;5.136]	0.668624	3	NA	NA	NA	NA	NA
hsa_miR_579	mir579	30	0.463071	1.067	[-1.763 ;2.690]	0.66905	9	5.11231	2.272	[-0.447 ;10.672]	0.0654293	Positive
hsa_miR_99b	mir99b	64	0.798724	1.857	[-2.964 ;4.562]	0.669629	26	2.23215	3.193	[-4.372 ;8.836]	0.491454	Positive
hsa_miR_484	mir484	65	0.431446	1.007	[-1.608 ;2.471]	0.670713	27	0.648922	2.922	[-5.381 ;6.679]	0.826112	Positive
hsa_miR_572	mir572	31	-0.293069	0.682	[-1.703 ;1.117]	0.671241	7	0.11596	0.472	[-1.196 ;1.428]	0.818192	Not the same
hsa_miR_433	mir433	13	-0.574893	1.403	[-3.749 ;2.599]	0.691604	3	NA	NA	NA	NA	NA
hsa_miR_95	mir95	31	-0.35213	0.884	[-2.180 ;1.476]	0.693996	7	1.14539	1.388	[-2.709 ;4.999]	0.455662	Not the same
hsa_miR_483_5p	mir483_5p	65	-0.378392	0.975	[-2.353 ;1.596]	0.70003	27	-2.76458	1.701	[-6.275 ;0.746]	0.117155	Negative
hsa_miR_197	mir197	44	0.842842	2.171	[-3.605 ;5.291]	0.700839	15	-3.60255	5.382	[-15.328 ;8.123]	0.515905	Not the same
hsa_miR_629	mir629	22	0.522377	1.355	[-2.336 ;3.381]	0.704624	4	NA	NA	NA	NA	NA
hsa_miR_30a_3p	mir30a_3p	25	-0.526866	1.393	[-3.442 ;2.388]	0.709418	5	7.50345	1.532	[0.910 ;14.097]	0.0392693	Not the same
hsa_miR_520d_5p	mir520d_5p	32	0.203503	0.557	[-0.945 ;1.352]	0.71813	6	-2.45796	4.046	[-15.336 ;10.420]	0.586457	Not the same
hsa_miR_301	mir301	59	0.49329	1.36	[-2.267 ;3.253]	0.718917	23	0.189491	2.649	[-5.336 ;5.715]	0.943677	Positive
hsa_miR_195	mir195	64	0.323061	0.926	[-1.554 ;2.200]	0.729267	26	0.980775	1.603	[-2.336 ;4.297]	0.546677	Positive
hsa_miR_136	mir136_b	34	0.61745	1.778	[-3.080 ;4.314]	0.731802	12	0.0390043	1.782	[-3.993 ;4.071]	0.98302	Positive
hsa_miR_367	mir367	10	-0.387216	1.129	[-2.941 ;2.166]	0.739457	0	NA	NA	NA	NA	NA
mmu_miR_374_5p	mir374_5p	63	-0.39089	1.166	[-2.759 ;1.977]	0.73954	27	1.6957	1.912	[-2.250 ;5.641]	0.3839	Not the same
hsa_miR_374	mir374	62	-0.271206	0.818	[-1.929 ;1.387]	0.742195	24	1.73626	2.24	[-2.922 ;6.395]	0.446931	Not the same
hsa_miR_330	mir330	33	-0.44244	1.345	[-3.218 ;2.333]	0.745011	8	-6.61459	5.401	[-20.497 ;7.268]	0.27521	Negative
hsa_miR_9	mir9_b	46	-0.302705	0.94	[-2.225 ;1.619]	0.749654	16	0.0562378	2.119	[-4.522 ;4.635]	0.979233	Not the same
hsa_miR_18a	mir18a	43	0.783848	2.449	[-4.224 ;5.792]	0.751191	13	-1.45521	5.673	[-14.095 ;11.185]	0.802749	Not the same
hsa_miR_638	mir638	35	-0.240724	0.793	[-1.874 ;1.392]	0.763953	9	2.78901	1.372	[-0.568 ;6.146]	0.0883349	Not the same
hsa_miR_25	mir25	55	0.684899	2.319	[-4.028 ;5.398]	0.76952	20	5.74001	3.335	[-1.297 ;12.777]	0.103412	Positive
hsa_miR_369_3p	mir369_3p	30	-0.664847	2.296	[-5.439 ;4.109]	0.77495	8	4.78525	3.373	[-3.885 ;13.456]	0.215205	Not the same
hsa_miR_133b	mir133b	16	-0.845367	3.129	[-7.606 ;5.915]	0.791287	2	NA	NA	NA	NA	NA
hsa_miR_34a	mir34a	14	0.770676	2.844	[-5.566 ;7.108]	0.791917	3	NA	NA	NA	NA	NA
mmu_miR_134	mir134	59	-0.194165	0.734	[-1.683 ;1.295]	0.792792	23	0.732801	2.54	[-4.565 ;6.030]	0.775889	Not the same
hsa_miR_485_3p	mir485_3p	20	-0.596375	2.249	[-5.390 ;4.198]	0.794499	4	NA	NA	NA	NA	NA
hsa_miR_30d	mir30d_b	23	-0.261406	1.023	[-2.419 ;1.896]	0.801312	5	0.245807	1.636	[-6.792 ;7.284]	0.894333	Not the same
hsa_miR_222	mir222	64	0.245036	0.981	[-1.743 ;2.233]	0.80418	26	0.53996	2.053	[-3.707 ;4.787]	0.794881	Positive
hsa_miR_30b	mir30b	64	-0.518246	2.157	[-4.890 ;3.853]	0.811492	26	1.28855	3.989	[-6.964 ;9.541]	0.749604	Not the same
hsa_miR_214	mir214	26	0.497596	2.103	[-3.890 ;4.885]	0.815381	5	-9.12849	2.201	[-18.599 ;0.342]	0.0535144	Not the same
hsa_miR_26a_1	mir26a_1_b	21	0.31811	1.352	[-2.535 ;3.171]	0.816829	3	NA	NA	NA	NA	NA
hsa_miR_26b	mir26b_b	20	-0.135519	0.585	[-1.383 ;1.112]	0.820026	4	NA	NA	NA	NA	NA
mmu_miR_379	mir379	19	0.971601	4.242	[-8.071 ;10.014]	0.821944	3	NA	NA	NA	NA	NA
hsa_miR_21	mir21	64	-0.605922	2.771	[-6.220 ;5.008]	0.828085	26	0.160638	4.801	[-9.772 ;10.093]	0.973598	Not the same
hsa_miR_296	mir296	36	0.285327	1.429	[-2.647 ;3.218]	0.843269	8	-4.83916	1.751	[-9.341 ;-0.338]	0.0396771	Not the same
hsa_miR_30d	mir30d	64	-0.171766	0.864	[-1.924 ;1.580]	0.843492	27	-1.7059	1.881	[-5.588 ;2.176]	0.373485	Negative
hsa_miR_520e	mir520e	22	-0.115607	0.577	[-1.346 ;1.115]	0.844009	6	-2.4141	2.471	[-10.279 ;5.451]	0.400713	Negative
hsa_miR_193a_5p	mir193a_5p	53	0.172893	0.984	[-1.830 ;2.176]	0.861653	19	0.448947	1.396	[-2.511 ;3.409]	0.751947	Positive
hsa_miR_494	mir494	24	0.274699	1.666	[-3.226 ;3.775]	0.870889	5	4.07165	8.043	[-30.533 ;38.676]	0.662965	Positive
hsa_miR_301b	mir301b	31	0.141284	0.92	[-1.758 ;2.041]	0.87927	6	2.72638	0.962	[-0.334 ;5.787]	0.0659243	Positive
hsa_miR_886_3p	mir886_3p	20	0.27757	1.849	[-3.642 ;4.197]	0.882539	3	NA	NA	NA	NA	NA
hsa_miR_125b	mir125b	50	0.163057	1.109	[-2.102 ;2.428]	0.884103	19	-1.69445	1.567	[-5.016 ;1.627]	0.29554	Not the same
hsa_miR_548c	mir548c	55	0.0853137	0.627	[-1.189 ;1.360]	0.892569	20	-1.24099	1.24	[-3.857 ;1.375]	0.33089	Not the same
hsa_miR_128a	mir128a	51	0.130766	0.981	[-1.868 ;2.129]	0.894804	18	-0.849841	2.898	[-7.028 ;5.328]	0.773379	Not the same
hsa_miR_218	mir218	12	0.234381	1.737	[-3.588 ;4.056]	0.895074	0	NA	NA	NA	NA	NA
hsa_miR_598	mir598	56	0.109533	0.831	[-1.580 ;1.799]	0.895969	21	2.6905	1.798	[-1.087 ;6.468]	0.151839	Positive
hsa_miR_601	mir601	51	0.080586	0.69	[-1.321 ;1.482]	0.907653	16	1.49418	0.966	[-0.593 ;3.581]	0.145944	Positive
hsa_miR_139_5p	mir139_5p	64	0.16118	1.465	[-2.810 ;3.133]	0.913018	27	3.26756	3.291	[-3.525 ;10.060]	0.330681	Positive
hsa_miR_132	mir132	62	-0.100874	0.924	[-1.977 ;1.775]	0.913683	26	-0.0209837	1.584	[-3.298 ;3.256]	0.989545	Negative
hsa_miR_339_3p	mir339_3p	60	0.10719	1.12	[-2.167 ;2.381]	0.924302	24	1.12661	2.003	[-3.039 ;5.293]	0.5798	Positive
hsa_miR_16_1	mir16_1_b	13	0.133096	1.37	[-2.883 ;3.149]	0.924374	1	NA	NA	NA	NA	NA
hsa_miR_30c	mir30c	65	-0.0773827	0.824	[-1.748 ;1.593]	0.925728	27	0.782553	1.054	[-1.392 ;2.957]	0.464871	Not the same
hsa_miR_590_5p	mir590_5p	53	0.0706399	0.803	[-1.564 ;1.705]	0.930471	19	-1.5251	1.864	[-5.477 ;2.426]	0.425279	Not the same
hsa_miR_652	mir652	58	0.0878157	1.157	[-2.260 ;2.436]	0.939909	22	-0.566528	1.827	[-4.390 ;3.256]	0.759811	Not the same
hsa_miR_376a	mir376a	55	0.0717262	0.954	[-1.865 ;2.009]	0.940506	19	2.96044	2.208	[-1.721 ;7.642]	0.19879	Positive
hsa_miR_181a	mir181a	61	-0.0870239	1.235	[-2.594 ;2.420]	0.944223	25	0.82606	1.779	[-2.863 ;4.516]	0.646972	Not the same
hsa_miR_98	mir98	14	0.125559	1.918	[-4.148 ;4.399]	0.949093	3	NA	NA	NA	NA	NA
hsa_miR_329	mir329	11	-0.138187	2.639	[-6.224 ;5.948]	0.959525	2	NA	NA	NA	NA	NA
hsa_miR_190	mir190	49	-0.0240148	0.509	[-1.067 ;1.019]	0.962726	20	1.12178	1.544	[-2.135 ;4.378]	0.477278	Not the same
HSA_MIR_151_5P	mir151_5p	36	0.0560214	1.516	[-3.067 ;3.179]	0.970822	10	2.83738	1.678	[-1.131 ;6.806]	0.134765	Positive
hsa_miR_215	mir215	15	-0.0325959	0.894	[-1.999 ;1.934]	0.971555	3	NA	NA	NA	NA	NA
hsa_miR_425	mir425_b	32	0.0509683	1.672	[-3.407 ;3.509]	0.975939	8	-7.4226	3.959	[-17.600 ;2.754]	0.119666	Not the same
HSA_MIR_191	mir191_b	15	-0.0203358	0.669	[-1.478 ;1.437]	0.976245	2	NA	NA	NA	NA	NA
hsa_miR_99a	mir99a	36	0.01634	0.823	[-1.691 ;1.723]	0.98434	13	0.156493	1.603	[-3.414 ;3.727]	0.924143	Positive
hsa_miR_660	mir660	64	-0.0127732	1.305	[-2.659 ;2.634]	0.992244	27	-1.80848	1.487	[-4.877 ;1.260]	0.235667	Negative
hsa_miR_331_5p	mir331_5p	6	NA	NA	NA	NA	0	NA	NA	NA	NA	NA
hsa_miR_769_5p	mir769_5p	6	NA	NA	NA	NA	0	NA	NA	NA	NA	NA
mmu_let_7d	let7d_b	7	NA	NA	NA	NA	0	NA	NA	NA	NA	NA
hsa_miR_33a	mir33a_b	7	NA	NA	NA	NA	0	NA	NA	NA	NA	NA
rno_miR_29c	r_mir29c_b	7	NA	NA	NA	NA	0	NA	NA	NA	NA	NA
hsa_miR_211	mir211	8	NA	NA	NA	NA	0	NA	NA	NA	NA	NA
hsa_miR_551b	mir551b	8	NA	NA	NA	NA	0	NA	NA	NA	NA	NA
hsa_miR_125a_3p	mir125a_3p	9	NA	NA	NA	NA	0	NA	NA	NA	NA	NA
hsa_miR_381	mir381	9	NA	NA	NA	NA	0	NA	NA	NA	NA	NA
hsa_miR_130b	mir130b_b	7	NA	NA	NA	NA	1	NA	NA	NA	NA	NA
hsa_miR_141	mir141	7	NA	NA	NA	NA	1	NA	NA	NA	NA	NA
hsa_miR_219	mir219	7	NA	NA	NA	NA	1	NA	NA	NA	NA	NA
hsa_miR_429	mir429	9	NA	NA	NA	NA	1	NA	NA	NA	NA	NA
hsa_miR_545	mir545	6	NA	NA	NA	NA	2	NA	NA	NA	NA	NA
hsa_miR_190b	mir190b	9	NA	NA	NA	NA	2	NA	NA	NA	NA	NA

## Sheet: Sup_Table_3_ADL_fatique
Supplementary table 3: Cross-sectional analyses of ADL fatique score
		Individual Analysis of ADL fatique score					Twin Analysis of ADL fatique score					Across the two analyses
miRNA	miRNA	N	Coef	S.E.	95% CI	p-value	N	Coef	S.E.	95% CI	p-value	Direction of effect
hsa_miR_30c	mir30c	86	-0.488368	0.142	[-0.774 ;-0.202]	0.00130935	21	-0.319569	0.311	[-0.948 ;0.308]	0.309906	Negative
hsa_miR_30b	mir30b	85	-1.15003	0.364	[-1.885 ;-0.415]	0.00295599	21	-2.33022	0.892	[-4.135 ;-0.526]	0.0127154	Negative
hsa_miR_603	mir603	35	0.609391	0.2	[0.199 ;1.020]	0.00504098	4	NA	NA	NA	NA	NA
hsa_miR_211	mir211	11	-1.46967	0.444	[-2.473 ;-0.466]	0.00904334	0	NA	NA	NA	NA	NA
hsa_miR_886_5p	mir886_5p	36	0.501687	0.182	[0.126 ;0.877]	0.0108879	6	-0.2048	0.618	[-1.666 ;1.257]	0.7501	Not the same
hsa_miR_629	mir629	28	0.601271	0.219	[0.146 ;1.056]	0.0120329	3	NA	NA	NA	NA	NA
hsa_miR_374	mir374	82	-0.455685	0.178	[-0.816 ;-0.096]	0.0143217	21	-0.77442	0.531	[-1.851 ;0.302]	0.153235	Negative
hsa_miR_551b	mir551b	10	-0.109917	0.037	[-0.195 ;-0.025]	0.0173075	0	NA	NA	NA	NA	NA
hsa_miR_326	mir326	32	-0.550129	0.227	[-1.017 ;-0.083]	0.0228276	5	-4.7214	2.741	[-13.445 ;4.002]	0.18348	Negative
hsa_miR_497	mir497	39	0.817945	0.347	[0.109 ;1.527]	0.0250965	2	NA	NA	NA	NA	NA
hsa_miR_24	mir24	86	-0.429793	0.186	[-0.805 ;-0.055]	0.025645	21	-0.321652	0.583	[-1.500 ;0.857]	0.584223	Negative
hsa_miR_133a	mir133a	55	-0.758688	0.337	[-1.440 ;-0.077]	0.0300082	9	-0.31734	1.895	[-4.447 ;3.812]	0.869821	Negative
hsa_miR_628_5p	mir628_5p	31	-0.610036	0.27	[-1.170 ;-0.050]	0.0340408	5	-2.12655	0.601	[-3.670 ;-0.583]	0.0165416	Negative
hsa_miR_106a	mir106a	84	-0.6657	0.312	[-1.295 ;-0.036]	0.0387001	21	-0.581316	0.858	[-2.318 ;1.156]	0.50223	Negative
hsa_miR_520c_3p	mir520c_3p	12	-1.61461	0.719	[-3.198 ;-0.031]	0.0463489	0	NA	NA	NA	NA	NA
hsa_miR_152	mir152	71	-0.898745	0.439	[-1.785 ;-0.012]	0.0470962	16	-1.02382	0.834	[-2.738 ;0.690]	0.230546	Negative
hsa_miR_29c	mir29c	84	-0.530018	0.263	[-1.061 ;0.001]	0.0504976	20	-0.73496	0.449	[-1.644 ;0.174]	0.110052	Negative
hsa_miR_100	mir100	25	-1.32506	0.656	[-2.694 ;0.044]	0.0571174	4	NA	NA	NA	NA	NA
HSA_MIR_590_3P	mir590_3p	61	-0.526715	0.274	[-1.081 ;0.027]	0.0617422	10	0.798655	0.599	[-0.460 ;2.057]	0.199011	Not the same
hsa_miR_671_3p	mir671_3p	36	-0.869467	0.452	[-1.805 ;0.066]	0.0669804	7	-0.871165	1.053	[-3.254 ;1.512]	0.429598	Negative
hsa_miR_410	mir410	79	0.52238	0.278	[-0.039 ;1.084]	0.0674589	18	0.214817	0.776	[-1.363 ;1.793]	0.78352	Positive
hsa_miR_193a_5p	mir193a_5p	70	0.557228	0.302	[-0.053 ;1.167]	0.0723819	16	0.830557	0.546	[-0.292 ;1.953]	0.140215	Positive
hsa_miR_363	mir363	15	1.99328	1.004	[-0.217 ;4.203]	0.0726041	1	NA	NA	NA	NA	NA
hsa_miR_331	mir331	84	-0.520168	0.286	[-1.096 ;0.056]	0.0756454	21	-0.0769801	0.619	[-1.331 ;1.177]	0.901745	Negative
hsa_miR_103	mir103	78	-0.402265	0.221	[-0.849 ;0.045]	0.0766081	19	-0.285035	0.741	[-1.793 ;1.223]	0.703024	Negative
hsa_miR_20b	mir20b	84	-0.54129	0.307	[-1.160 ;0.078]	0.084887	20	-0.828297	0.52	[-1.880 ;0.223]	0.119151	Negative
hsa_miR_590_5p	mir590_5p	67	-0.538858	0.307	[-1.158 ;0.081]	0.0864134	12	0.342876	0.654	[-1.014 ;1.700]	0.605458	Not the same
hsa_miR_636	mir636	16	-0.166063	0.09	[-0.363 ;0.031]	0.090802	1	NA	NA	NA	NA	NA
hsa_miR_135a	mir135a	14	-0.762381	0.415	[-1.667 ;0.142]	0.0912232	1	NA	NA	NA	NA	NA
hsa_miR_136	mir136_b	47	0.4072	0.237	[-0.075 ;0.890]	0.0952911	6	0.900153	0.734	[-0.699 ;2.499]	0.243542	Positive
hsa_miR_142_5p	mir142_5p	72	0.60594	0.363	[-0.127 ;1.338]	0.102423	17	0.515133	0.44	[-0.387 ;1.418]	0.251711	Positive
hsa_miR_758	mir758	16	-1.5854	0.918	[-3.554 ;0.384]	0.106178	0	NA	NA	NA	NA	NA
mmu_miR_495	mir495	67	0.56856	0.346	[-0.131 ;1.268]	0.108018	13	0.820076	0.794	[-0.818 ;2.458]	0.311837	Positive
HSA_MIR_191	mir191_b	19	0.28971	0.175	[-0.080 ;0.660]	0.116427	2	NA	NA	NA	NA	NA
hsa_miR_331_5p	mir331_5p	10	-0.450259	0.264	[-1.049 ;0.148]	0.122882	0	NA	NA	NA	NA	NA
hsa_miR_572	mir572	44	-0.330727	0.21	[-0.760 ;0.098]	0.125944	8	-0.217359	0.448	[-1.231 ;0.796]	0.639099	Negative
hsa_miR_199a	mir199a	31	-0.638832	0.402	[-1.472 ;0.195]	0.12618	4	NA	NA	NA	NA	NA
hsa_miR_342_3p	mir342_3p	80	0.223928	0.145	[-0.069 ;0.517]	0.130051	19	0.302417	0.439	[-0.588 ;1.193]	0.495076	Positive
hsa_miR_454	mir454	68	0.402502	0.261	[-0.124 ;0.929]	0.130292	15	1.34116	0.554	[0.197 ;2.485]	0.0235129	Positive
hsa_miR_484	mir484	86	-0.404731	0.265	[-0.939 ;0.129]	0.133626	21	-0.71315	0.73	[-2.188 ;0.762]	0.334365	Negative
hsa_miR_625	mir625_b	76	-0.238047	0.157	[-0.555 ;0.079]	0.136653	17	0.246727	0.381	[-0.529 ;1.022]	0.521449	Not the same
hsa_miR_15a	mir15a_b	15	1.29515	0.811	[-0.490 ;3.081]	0.138669	2	NA	NA	NA	NA	NA
HSA_MIR_151_5P	mir151_5p	49	0.604473	0.4	[-0.211 ;1.420]	0.140618	11	1.44533	0.672	[0.004 ;2.887]	0.0494493	Positive
hsa_miR_181a_2	mir181a_2b	16	-1.06808	0.689	[-2.545 ;0.409]	0.143177	0	NA	NA	NA	NA	NA
hsa_miR_30d	mir30d	84	0.415519	0.279	[-0.147 ;0.978]	0.143395	20	0.835345	0.589	[-0.358 ;2.029]	0.164561	Positive
hsa_miR_148b	mir148b	77	-0.334614	0.226	[-0.792 ;0.123]	0.146962	18	0.541087	0.856	[-1.203 ;2.285]	0.531946	Not the same
hsa_miR_766	mir766	85	-0.349213	0.238	[-0.830 ;0.131]	0.149942	20	-0.409759	0.477	[-1.374 ;0.554]	0.395097	Negative
hsa_miR_223	mir223	86	-0.524505	0.36	[-1.251 ;0.202]	0.152752	21	-0.470549	0.885	[-2.259 ;1.318]	0.597759	Negative
mmu_miR_374_5p	mir374_5p	83	-0.349341	0.241	[-0.836 ;0.137]	0.154866	20	-0.159781	0.721	[-1.621 ;1.302]	0.825905	Negative
hsa_miR_224	mir224	59	-0.412548	0.288	[-0.996 ;0.171]	0.160241	13	-1.0095	1.354	[-3.865 ;1.846]	0.465956	Negative
hsa_miR_27b	mir27b	81	-0.76793	0.551	[-1.880 ;0.344]	0.17063	19	-1.47365	1.053	[-3.611 ;0.664]	0.170439	Negative
hsa_miR_145	mir145_b	30	-0.748148	0.532	[-1.849 ;0.353]	0.173066	4	NA	NA	NA	NA	NA
hsa_miR_27a	mir27a	80	-0.557697	0.41	[-1.385 ;0.270]	0.180962	19	-0.822265	0.902	[-2.653 ;1.008]	0.368011	Negative
hsa_miR_21	mir21	85	-0.76649	0.567	[-1.910 ;0.377]	0.183356	21	-1.3166	1.322	[-3.991 ;1.358]	0.325516	Negative
hsa_miR_212	mir212	45	-0.351036	0.261	[-0.883 ;0.180]	0.188	8	-1.89152	1.852	[-6.082 ;2.299]	0.333854	Negative
hsa_miR_30e_3p	mir30e_3p	77	-0.265819	0.199	[-0.668 ;0.136]	0.188835	19	0.0483805	0.483	[-0.935 ;1.032]	0.920829	Not the same
hsa_miR_769_5p	mir769_5p	12	0.810982	0.583	[-0.507 ;2.129]	0.197386	1	NA	NA	NA	NA	NA
mmu_miR_491	mir491	41	0.412257	0.314	[-0.231 ;1.056]	0.19993	5	-1.13846	0.699	[-2.720 ;0.443]	0.137774	Not the same
hsa_miR_181a	mir181a	81	-0.324736	0.253	[-0.836 ;0.187]	0.207089	20	-0.345065	0.667	[-1.698 ;1.008]	0.608161	Negative
hsa_miR_181c	mir181c	43	0.226953	0.178	[-0.137 ;0.591]	0.212798	9	0.0840958	0.617	[-1.290 ;1.458]	0.894245	Positive
hsa_miR_140_3p	mir140_3p	80	0.300503	0.238	[-0.181 ;0.782]	0.214201	18	0.329776	0.456	[-0.597 ;1.256]	0.47475	Positive
hsa_miR_126	mir126_b	86	-0.2587	0.208	[-0.678 ;0.160]	0.219632	21	-0.0740241	0.548	[-1.181 ;1.033]	0.893189	Negative
hsa_miR_520d_5p	mir520d_5p	41	0.350247	0.283	[-0.229 ;0.929]	0.225468	8	0.975972	0.867	[-0.985 ;2.937]	0.289259	Positive
hsa_miR_339_5p	mir339_5p	33	0.48105	0.389	[-0.334 ;1.296]	0.231652	9	0.0108763	1.204	[-2.673 ;2.694]	0.992972	Positive
hsa_miR_196b	mir196b	16	-0.535079	0.431	[-1.467 ;0.397]	0.236745	0	NA	NA	NA	NA	NA
hsa_miR_218	mir218	17	1.35471	1.103	[-0.983 ;3.692]	0.236966	0	NA	NA	NA	NA	NA
hsa_miR_130a	mir130a	86	-0.302433	0.255	[-0.817 ;0.212]	0.241896	21	-0.241291	0.652	[-1.559 ;1.076]	0.713169	Negative
hsa_miR_367	mir367	14	-0.303892	0.247	[-0.847 ;0.239]	0.243457	1	NA	NA	NA	NA	NA
hsa_miR_9	mir9_b	57	0.489141	0.418	[-0.361 ;1.339]	0.250431	10	0.890017	0.508	[-0.173 ;1.953]	0.0958546	Positive
hsa_miR_17	mir17	85	-0.616186	0.536	[-1.698 ;0.466]	0.257	20	-1.24546	1.462	[-4.202 ;1.711]	0.399442	Negative
hsa_miR_99b	mir99b_b	64	0.338885	0.305	[-0.280 ;0.958]	0.274175	16	-0.114181	0.681	[-1.516 ;1.288]	0.868144	Not the same
hsa_miR_138	mir138	13	-0.35206	0.307	[-1.036 ;0.332]	0.278026	1	NA	NA	NA	NA	NA
hsa_miR_539	mir539	45	-0.254074	0.231	[-0.725 ;0.217]	0.280039	5	-0.219904	0.864	[-2.174 ;1.734]	0.804728	Negative
hsa_miR_192	mir192	83	-0.2438	0.224	[-0.696 ;0.208]	0.282805	19	-0.647548	0.569	[-1.800 ;0.505]	0.262139	Negative
hsa_miR_29a	mir29a_b	17	0.479584	0.432	[-0.442 ;1.401]	0.284948	1	NA	NA	NA	NA	NA
hsa_miR_95	mir95	43	-0.314196	0.29	[-0.908 ;0.279]	0.287993	7	-0.805699	0.927	[-2.872 ;1.260]	0.40529	Negative
hsa_miR_381	mir381	13	1.81585	1.634	[-1.781 ;5.413]	0.290205	0	NA	NA	NA	NA	NA
hsa_miR_370	mir370	15	3.32922	3	[-3.355 ;10.014]	0.293076	1	NA	NA	NA	NA	NA
hsa_miR_15a	mir15a	61	0.643363	0.604	[-0.581 ;1.868]	0.294027	12	1.05279	0.651	[-0.306 ;2.411]	0.12164	Positive
hsa_miR_32	mir32	22	-1.02019	0.966	[-3.058 ;1.018]	0.305665	1	NA	NA	NA	NA	NA
hsa_miR_204	mir204	55	-0.321421	0.324	[-0.978 ;0.335]	0.327606	7	-1.31263	0.53	[-2.450 ;-0.175]	0.0267012	Negative
HSA_MIR_320B	mir320b	77	0.211075	0.213	[-0.219 ;0.642]	0.327917	18	0.474885	0.466	[-0.475 ;1.425]	0.316277	Positive
hsa_miR_409_3p	mir409_3p	67	0.194311	0.2	[-0.209 ;0.598]	0.336249	16	1.37688	0.45	[0.447 ;2.307]	0.00552294	Positive
hsa_miR_16_1	mir16_1_b	14	0.18358	0.184	[-0.216 ;0.584]	0.337082	1	NA	NA	NA	NA	NA
hsa_miR_214	mir214	37	0.51783	0.539	[-0.591 ;1.627]	0.34589	7	-1.66791	2.4	[-7.343 ;4.007]	0.509454	Not the same
hsa_miR_28	mir28	79	-0.521452	0.548	[-1.627 ;0.584]	0.346612	18	-0.768628	0.796	[-2.389 ;0.852]	0.341474	Negative
hsa_miR_133b	mir133b	21	0.854387	0.894	[-1.024 ;2.733]	0.352026	1	NA	NA	NA	NA	NA
hsa_miR_324_3p	mir324_3p	68	-0.299546	0.32	[-0.948 ;0.348]	0.355553	13	-0.311317	0.554	[-1.453 ;0.830]	0.579252	Negative
hsa_miR_15b	mir15b	85	-0.351	0.39	[-1.137 ;0.435]	0.372751	21	-0.732226	0.95	[-2.653 ;1.189]	0.445351	Negative
hsa_miR_601	mir601	70	-0.205245	0.232	[-0.673 ;0.263]	0.381041	17	-0.873408	0.312	[-1.516 ;-0.231]	0.0097074	Negative
HSA_MIR_1227	mir1227	27	0.314778	0.353	[-0.418 ;1.048]	0.38206	3	NA	NA	NA	NA	NA
hsa_miR_425	mir425_b	46	-0.298276	0.34	[-0.991 ;0.395]	0.386706	8	0.615352	0.648	[-0.811 ;2.042]	0.362804	Not the same
hsa_miR_25	mir25	73	-0.246317	0.282	[-0.815 ;0.322]	0.386778	16	-0.579938	1.102	[-2.841 ;1.681]	0.602924	Negative
hsa_miR_221	mir221	85	-0.303955	0.348	[-1.006 ;0.398]	0.387216	21	-0.829621	0.889	[-2.627 ;0.968]	0.356252	Negative
hsa_miR_10b	mir10b	32	-0.281317	0.32	[-0.943 ;0.381]	0.388561	3	NA	NA	NA	NA	NA
hsa_miR_34a	mir34a_b	51	-0.126971	0.146	[-0.424 ;0.170]	0.391659	5	0.566797	0.636	[-0.807 ;1.940]	0.388839	Not the same
hsa_miR_576_3p	mir576_3p	46	0.382358	0.441	[-0.518 ;1.283]	0.392663	7	1.19111	0.58	[-0.072 ;2.454]	0.0622867	Positive
hsa_miR_329	mir329	12	0.37249	0.423	[-0.583 ;1.328]	0.401014	0	NA	NA	NA	NA	NA
hsa_miR_146a	mir146a	82	-0.30112	0.357	[-1.022 ;0.420]	0.403968	18	-1.03765	0.587	[-2.228 ;0.153]	0.0856138	Negative
hsa_miR_145	mir145	43	0.244109	0.288	[-0.349 ;0.837]	0.40511	11	-0.0267789	2.205	[-4.791 ;4.738]	0.990497	Not the same
hsa_miR_645	mir645	83	0.299718	0.368	[-0.443 ;1.042]	0.41986	20	0.285003	0.502	[-0.732 ;1.302]	0.57366	Positive
hsa_let_7e	let7e	80	-0.280656	0.346	[-0.979 ;0.418]	0.421913	20	-0.484883	0.712	[-1.932 ;0.962]	0.500588	Negative
hsa_miR_598	mir598	74	0.252456	0.324	[-0.403 ;0.908]	0.440877	15	0.354572	0.627	[-0.927 ;1.637]	0.575991	Positive
hsa_miR_518d	mir518d	77	0.166561	0.215	[-0.266 ;0.600]	0.441957	18	0.484605	0.517	[-0.570 ;1.539]	0.355898	Positive
hsa_miR_365	mir365	64	0.172246	0.223	[-0.279 ;0.624]	0.445068	13	-0.538333	0.59	[-1.764 ;0.688]	0.371581	Not the same
hsa_miR_126	mir126	84	0.329222	0.428	[-0.534 ;1.192]	0.445779	21	0.329589	0.831	[-1.352 ;2.012]	0.693819	Positive
HSA_MIR_1274A	mir1274a	84	-0.134016	0.184	[-0.504 ;0.236]	0.469307	21	-0.664786	0.483	[-1.643 ;0.313]	0.176833	Negative
hsa_miR_194	mir194	48	-0.177775	0.245	[-0.677 ;0.322]	0.473614	11	-2.04226	0.885	[-3.971 ;-0.114]	0.0396656	Negative
hsa_miR_197	mir197	57	0.390871	0.553	[-0.735 ;1.517]	0.48475	15	0.0357237	1.526	[-3.137 ;3.208]	0.98154	Positive
hsa_miR_148a	mir148a	83	-0.368425	0.523	[-1.423 ;0.686]	0.48476	19	-1.07564	0.76	[-2.615 ;0.463]	0.16512	Negative
hsa_miR_574_3p	mir574_3p	82	0.212835	0.308	[-0.409 ;0.835]	0.493607	19	0.52898	0.651	[-0.791 ;1.849]	0.421571	Positive
hsa_miR_29b	mir29b	33	0.524762	0.763	[-1.051 ;2.100]	0.498446	3	NA	NA	NA	NA	NA
hsa_miR_132	mir132	81	-0.138753	0.21	[-0.563 ;0.285]	0.512532	19	-0.250629	0.531	[-1.328 ;0.827]	0.639904	Negative
hsa_miR_548a	mir548a	85	0.0839267	0.129	[-0.177 ;0.344]	0.519021	20	-0.10876	0.383	[-0.883 ;0.665]	0.777695	Not the same
hsa_miR_125a_5p	mir125a_5p	59	0.169413	0.261	[-0.359 ;0.698]	0.520397	11	0.275812	0.564	[-0.915 ;1.467]	0.631363	Positive
HSA_MIR_338_5P	mir338_5p	47	-0.203267	0.313	[-0.843 ;0.437]	0.521483	10	-0.202186	0.68	[-1.672 ;1.268]	0.771013	Negative
hsa_miR_203	mir203	53	-0.133836	0.207	[-0.556 ;0.288]	0.522243	12	-0.710893	0.73	[-2.246 ;0.824]	0.343348	Negative
hsa_miR_362_3p	mir362_3p	31	0.286587	0.443	[-0.631 ;1.204]	0.524434	2	NA	NA	NA	NA	NA
hsa_miR_452	mir452	21	-0.489604	0.757	[-2.094 ;1.115]	0.526887	2	NA	NA	NA	NA	NA
hsa_miR_31	mir31	33	0.23785	0.371	[-0.526 ;1.001]	0.527595	4	NA	NA	NA	NA	NA
HSA_MIR_720	mir720	85	0.148181	0.241	[-0.338 ;0.634]	0.541573	21	0.342184	0.435	[-0.538 ;1.223]	0.436565	Positive
hsa_miR_545	mir545	12	0.10209	0.161	[-0.268 ;0.472]	0.542742	2	NA	NA	NA	NA	NA
hsa_miR_485_3p	mir485_3p	27	0.253881	0.41	[-0.607 ;1.115]	0.543481	5	1.68334	1.199	[-1.400 ;4.767]	0.21943	Positive
hsa_miR_223	mir223_b	73	0.152711	0.25	[-0.352 ;0.658]	0.544533	17	0.308881	0.705	[-1.132 ;1.750]	0.664364	Positive
hsa_miR_141	mir141	11	-0.283584	0.45	[-1.322 ;0.755]	0.546566	2	NA	NA	NA	NA	NA
hsa_miR_656	mir656	33	-0.281534	0.461	[-1.239 ;0.675]	0.548054	3	NA	NA	NA	NA	NA
HSA_MIR_1290	mir1290	83	-0.123564	0.205	[-0.537 ;0.290]	0.549695	19	-0.282121	0.445	[-1.183 ;0.619]	0.529692	Negative
hsa_miR_411	mir411	57	0.361195	0.598	[-0.854 ;1.576]	0.549826	10	-1.04723	0.735	[-2.585 ;0.490]	0.17025	Not the same
hsa_miR_942	mir942	79	-0.093617	0.157	[-0.410 ;0.223]	0.553582	19	0.470112	0.428	[-0.401 ;1.341]	0.280127	Not the same
hsa_miR_26a_1	mir26a_1_b	28	0.236974	0.399	[-0.588 ;1.062]	0.557972	2	NA	NA	NA	NA	NA
hsa_miR_597	mir597	63	-0.142997	0.244	[-0.638 ;0.352]	0.561954	13	-1.8814	0.575	[-3.074 ;-0.689]	0.00349461	Negative
mmu_miR_93	mir93	85	0.225782	0.387	[-0.555 ;1.007]	0.562625	20	0.0505999	0.726	[-1.418 ;1.519]	0.944777	Positive
hsa_miR_320	mir320	85	0.238009	0.408	[-0.586 ;1.062]	0.563023	20	-0.276788	0.933	[-2.165 ;1.611]	0.768366	Not the same
hsa_miR_362	mir362	24	0.181471	0.309	[-0.463 ;0.826]	0.563367	3	NA	NA	NA	NA	NA
hsa_miR_642	mir642	26	0.243974	0.417	[-0.623 ;1.111]	0.56476	2	NA	NA	NA	NA	NA
hsa_miR_520e	mir520e	33	-0.0711694	0.122	[-0.324 ;0.182]	0.564948	8	-1.38086	0.529	[-2.600 ;-0.162]	0.0310402	Negative
hsa_miR_628_3p	mir628_3p	40	-0.157549	0.275	[-0.719 ;0.403]	0.570521	3	NA	NA	NA	NA	NA
hsa_miR_423_5p	mir423_5p	85	-0.304318	0.536	[-1.386 ;0.778]	0.573281	20	-0.0705246	0.708	[-1.503 ;1.362]	0.921193	Negative
hsa_miR_183	mir183_b	15	-0.539708	0.941	[-2.591 ;1.511]	0.576979	2	NA	NA	NA	NA	NA
hsa_miR_30d	mir30d_b	29	0.273144	0.487	[-0.741 ;1.287]	0.581188	4	NA	NA	NA	NA	NA
hsa_miR_361	mir361	69	-0.192707	0.35	[-0.901 ;0.515]	0.585024	14	0.150802	1.005	[-1.915 ;2.217]	0.881903	Not the same
hsa_miR_99a	mir99a	47	0.104362	0.189	[-0.283 ;0.492]	0.585404	9	0.0893944	0.472	[-0.916 ;1.095]	0.852271	Positive
hsa_miR_579	mir579	40	-0.233025	0.438	[-1.133 ;0.667]	0.598938	6	-0.812725	0.634	[-2.224 ;0.599]	0.228491	Negative
hsa_miR_199a_3p	mir199a_3p	81	-0.290238	0.549	[-1.399 ;0.819]	0.600098	19	0.0454429	1.365	[-2.726 ;2.817]	0.973637	Not the same
hsa_miR_340	mir340	82	0.195259	0.37	[-0.551 ;0.941]	0.600126	19	0.421826	0.625	[-0.846 ;1.689]	0.50404	Positive
hsa_miR_339_3p	mir339_3p	80	0.148021	0.287	[-0.431 ;0.728]	0.608935	17	0.289471	0.586	[-0.902 ;1.481]	0.624563	Positive
hsa_miR_328	mir328	86	0.253363	0.493	[-0.741 ;1.248]	0.609769	21	0.774259	1.159	[-1.568 ;3.116]	0.507883	Positive
hsa_miR_107	mir107	27	-0.167807	0.326	[-0.844 ;0.508]	0.611723	0	NA	NA	NA	NA	NA
mmu_miR_140	mir140	73	-0.121426	0.237	[-0.601 ;0.359]	0.61192	17	1.06654	0.722	[-0.409 ;2.542]	0.150183	Not the same
hsa_miR_125a_3p	mir125a_3p	16	0.46676	0.907	[-1.479 ;2.413]	0.614996	0	NA	NA	NA	NA	NA
hsa_miR_1	mir1	29	-0.275897	0.543	[-1.402 ;0.850]	0.616302	5	-1.00238	0.982	[-4.127 ;2.122]	0.382466	Negative
hsa_miR_638	mir638	49	0.12499	0.248	[-0.379 ;0.629]	0.617859	7	-0.572863	0.535	[-1.764 ;0.619]	0.309203	Not the same
hsa_miR_375	mir375	69	0.115805	0.232	[-0.354 ;0.585]	0.620872	15	-0.338765	0.572	[-1.517 ;0.839]	0.559069	Not the same
hsa_miR_487b	mir487b	49	0.136413	0.273	[-0.422 ;0.695]	0.621423	9	-0.483778	0.83	[-2.253 ;1.286]	0.568731	Not the same
rno_miR_29c	r_mir29c_b	10	-0.257553	0.504	[-1.398 ;0.883]	0.621832	0	NA	NA	NA	NA	NA
hsa_miR_26b	mir26b	86	-0.339187	0.683	[-1.718 ;1.039]	0.622102	21	-1.84304	1.721	[-5.322 ;1.635]	0.29066	Negative
hsa_miR_122	mir122	81	-0.100387	0.204	[-0.511 ;0.311]	0.624568	19	-0.563852	0.397	[-1.369 ;0.241]	0.16396	Negative
hsa_miR_98	mir98	20	0.567949	1.151	[-1.900 ;3.036]	0.62929	4	NA	NA	NA	NA	NA
mmu_let_7d	let7d_b	11	-0.332638	0.667	[-1.841 ;1.176]	0.629909	0	NA	NA	NA	NA	NA
hsa_miR_191	mir191	86	-0.186395	0.39	[-0.974 ;0.601]	0.635204	21	0.670804	1.026	[-1.403 ;2.745]	0.517113	Not the same
hsa_miR_195	mir195	84	-0.115189	0.242	[-0.604 ;0.374]	0.636837	20	-0.315677	0.494	[-1.316 ;0.685]	0.526702	Negative
hsa_miR_215	mir215	22	-0.150735	0.315	[-0.826 ;0.524]	0.639414	5	-0.958741	1.464	[-5.025 ;3.107]	0.548396	Negative
hsa_miR_494	mir494	33	0.225238	0.477	[-0.757 ;1.208]	0.640992	3	NA	NA	NA	NA	NA
hsa_miR_660	mir660	85	0.135949	0.295	[-0.460 ;0.732]	0.647646	20	-0.110476	0.501	[-1.123 ;0.902]	0.826554	Not the same
hsa_miR_20a	mir20a_b	20	0.42775	0.92	[-1.533 ;2.388]	0.648543	3	NA	NA	NA	NA	NA
hsa_miR_324_5p	mir324_5p	69	-0.206279	0.459	[-1.136 ;0.723]	0.655809	16	-0.154973	0.861	[-1.921 ;1.611]	0.858478	Negative
hsa_miR_655	mir655	12	-0.31035	0.678	[-1.821 ;1.200]	0.656822	0	NA	NA	NA	NA	NA
hsa_miR_659	mir659	24	-0.160738	0.357	[-0.906 ;0.585]	0.657617	3	NA	NA	NA	NA	NA
hsa_miR_323_3p	mir323_3p	73	0.132121	0.297	[-0.468 ;0.732]	0.65874	18	-0.132927	0.457	[-1.069 ;0.803]	0.773335	Not the same
hsa_miR_520b	mir520b	14	0.23328	0.523	[-0.897 ;1.363]	0.662934	0	NA	NA	NA	NA	NA
HSA_MIR_664	mir664	20	0.283213	0.643	[-1.118 ;1.684]	0.6674	4	NA	NA	NA	NA	NA
hsa_miR_185	mir185	80	-0.199647	0.468	[-1.143 ;0.744]	0.671538	18	0.300456	0.93	[-1.590 ;2.191]	0.748697	Not the same
mmu_miR_134	mir134	80	0.0959079	0.225	[-0.359 ;0.550]	0.67227	19	0.111154	0.62	[-1.147 ;1.370]	0.858726	Positive
hsa_let_7a	let7a	29	-0.111335	0.261	[-0.655 ;0.432]	0.673816	5	-0.227503	1.227	[-3.383 ;2.928]	0.860243	Negative
hsa_miR_19b	mir19b	86	-0.181977	0.436	[-1.061 ;0.697]	0.678289	21	-0.469349	0.711	[-1.906 ;0.967]	0.512813	Negative
hsa_miR_301	mir301	78	0.21739	0.523	[-0.839 ;1.273]	0.679959	17	0.614736	0.765	[-0.943 ;2.172]	0.427383	Positive
hsa_miR_886_3p	mir886_3p	29	0.137817	0.333	[-0.550 ;0.826]	0.682458	2	NA	NA	NA	NA	NA
HSA_MIR_1291	mir1291	47	0.165733	0.404	[-0.659 ;0.990]	0.684746	6	-0.406824	1.283	[-3.202 ;2.388]	0.756586	Not the same
hsa_miR_155	mir155	75	-0.0717259	0.176	[-0.427 ;0.284]	0.685769	19	0.16641	0.561	[-0.977 ;1.310]	0.768655	Not the same
hsa_let_7c	let7c	66	-0.149136	0.37	[-0.897 ;0.598]	0.688912	14	-0.824086	0.903	[-2.697 ;1.048]	0.371291	Negative
hsa_miR_27a	mir27a_b	32	-0.205883	0.536	[-1.307 ;0.896]	0.703958	3	NA	NA	NA	NA	NA
hsa_miR_483_5p	mir483_5p	86	0.0653674	0.172	[-0.282 ;0.412]	0.705694	21	0.00547192	0.468	[-0.941 ;0.952]	0.990738	Positive
hsa_miR_130b	mir130b	86	-0.171381	0.455	[-1.090 ;0.748]	0.708558	21	-0.407991	0.773	[-1.970 ;1.154]	0.60049	Negative
hsa_miR_330	mir330	43	-0.163068	0.44	[-1.064 ;0.738]	0.713631	10	-0.707627	1.134	[-3.204 ;1.789]	0.545484	Negative
hsa_miR_199b	mir199b	20	0.268831	0.723	[-1.264 ;1.802]	0.714936	1	NA	NA	NA	NA	NA
HSA_MIR_1249	mir1249	16	0.0475755	0.128	[-0.230 ;0.325]	0.717056	1	NA	NA	NA	NA	NA
HSA_MIR_1274B	mir1274b	86	0.158658	0.435	[-0.720 ;1.037]	0.717279	21	0.0316762	0.731	[-1.447 ;1.510]	0.965671	Positive
hsa_miR_99b	mir99b	84	-0.138441	0.389	[-0.924 ;0.648]	0.724025	20	-0.104969	0.907	[-1.941 ;1.731]	0.908452	Negative
hsa_miR_19a	mir19a	86	-0.188504	0.534	[-1.266 ;0.889]	0.725868	21	-1.04834	0.875	[-2.816 ;0.719]	0.237697	Negative
hsa_let_7d	let7d	74	0.265265	0.753	[-1.256 ;1.787]	0.726424	17	0.438782	1.041	[-1.688 ;2.565]	0.676464	Positive
hsa_miR_889	mir889	47	-0.117712	0.337	[-0.806 ;0.571]	0.729317	7	-0.969263	1.119	[-3.386 ;1.448]	0.401995	Negative
hsa_miR_30a_3p	mir30a_3p	31	-0.232231	0.701	[-1.687 ;1.222]	0.743664	4	NA	NA	NA	NA	NA
hsa_miR_143	mir143	63	0.158059	0.484	[-0.822 ;1.138]	0.745929	13	0.128069	0.688	[-1.302 ;1.558]	0.854033	Positive
hsa_miR_335	mir335	86	0.15794	0.489	[-0.829 ;1.145]	0.748348	21	-0.448602	1.224	[-2.922 ;2.025]	0.715909	Not the same
hsa_miR_22	mir22_b	52	-0.143153	0.451	[-1.060 ;0.774]	0.752806	10	0.383546	1.029	[-1.810 ;2.578]	0.714648	Not the same
rno_miR_7	r_mir7_b	72	0.0592854	0.189	[-0.322 ;0.440]	0.754777	15	0.308429	0.398	[-0.506 ;1.123]	0.444409	Positive
hsa_miR_128a	mir128a	69	-0.12026	0.383	[-0.895 ;0.654]	0.755223	12	0.347932	0.78	[-1.258 ;1.954]	0.6593	Not the same
hsa_miR_193b	mir193b	82	-0.0665665	0.213	[-0.497 ;0.364]	0.756624	20	-0.691618	0.498	[-1.702 ;0.319]	0.173651	Negative
hsa_miR_144	mir144_b	81	0.114763	0.37	[-0.632 ;0.862]	0.758079	19	-0.178404	0.548	[-1.292 ;0.935]	0.746919	Not the same
hsa_miR_422a	mir422a	31	-0.077266	0.272	[-0.639 ;0.485]	0.778707	4	NA	NA	NA	NA	NA
hsa_miR_219	mir219	11	-0.167658	0.593	[-1.509 ;1.174]	0.78379	0	NA	NA	NA	NA	NA
hsa_miR_33a	mir33a_b	11	0.198266	0.714	[-1.393 ;1.790]	0.787025	0	NA	NA	NA	NA	NA
hsa_miR_501_3p	mir501_3p	18	0.142557	0.521	[-0.982 ;1.267]	0.788524	2	NA	NA	NA	NA	NA
hsa_miR_18a	mir18a	58	0.165617	0.645	[-1.143 ;1.474]	0.798841	13	2.30805	1.856	[-1.591 ;6.207]	0.229603	Positive
hsa_miR_151_3p	mir151_3p	76	0.03889	0.157	[-0.278 ;0.356]	0.805423	17	-0.0513576	0.395	[-0.858 ;0.755]	0.897516	Not the same
mmu_miR_379	mir379	22	0.212048	0.864	[-1.604 ;2.028]	0.808999	3	NA	NA	NA	NA	NA
hsa_miR_206	mir206	23	0.113922	0.473	[-0.885 ;1.113]	0.812711	4	NA	NA	NA	NA	NA
hsa_miR_516_3p	mir516_3p	19	-0.155653	0.666	[-1.576 ;1.264]	0.818412	2	NA	NA	NA	NA	NA
hsa_miR_340	mir340_b	55	0.10761	0.465	[-0.838 ;1.053]	0.818541	12	2.76055	1.407	[-0.208 ;5.729]	0.0663812	Positive
hsa_miR_106b	mir106b	86	-0.153166	0.664	[-1.493 ;1.186]	0.818629	21	-0.0294511	1.574	[-3.210 ;3.151]	0.985162	Negative
hsa_let_7g	let7g	79	-0.0987779	0.447	[-1.002 ;0.804]	0.826334	19	-0.271905	0.888	[-2.078 ;1.534]	0.761287	Negative
hsa_miR_378	mir378	51	0.0646489	0.3	[-0.547 ;0.677]	0.830831	9	0.231561	0.64	[-1.125 ;1.588]	0.722217	Positive
hsa_miR_26a	mir26a	86	0.0742122	0.352	[-0.636 ;0.784]	0.833971	21	0.459018	0.735	[-1.027 ;1.945]	0.536051	Positive
hsa_miR_20a	mir20a	86	0.138597	0.69	[-1.253 ;1.530]	0.841698	21	-3.56797	1.689	[-6.981 ;-0.155]	0.0408895	Not the same
hsa_miR_92a	mir92a	86	0.0705344	0.359	[-0.654 ;0.795]	0.845166	21	-0.933066	1.017	[-2.988 ;1.122]	0.364274	Not the same
hsa_miR_125b	mir125b	63	0.0685202	0.362	[-0.664 ;0.802]	0.850912	10	-0.418053	0.54	[-1.540 ;0.704]	0.447065	Not the same
hsa_miR_139_5p	mir139_5p	85	0.0727042	0.386	[-0.706 ;0.852]	0.851524	20	-1.15295	1.024	[-3.225 ;0.919]	0.267281	Not the same
hsa_miR_29a	mir29a	84	-0.0502518	0.276	[-0.607 ;0.507]	0.856352	20	-0.868455	0.718	[-2.323 ;0.586]	0.234145	Negative
hsa_miR_939	mir939	26	0.072204	0.405	[-0.767 ;0.911]	0.859977	3	NA	NA	NA	NA	NA
hsa_miR_130b	mir130b_b	10	0.0797246	0.481	[-1.058 ;1.217]	0.873038	0	NA	NA	NA	NA	NA
hsa_miR_139_3p	mir139_3p	38	-0.129692	0.849	[-1.885 ;1.626]	0.879876	8	0.458957	1.971	[-3.878 ;4.796]	0.820119	Not the same
hsa_miR_101	mir101	72	0.0546723	0.364	[-0.682 ;0.791]	0.881515	14	0.762675	0.523	[-0.309 ;1.834]	0.156014	Positive
hsa_miR_190	mir190	58	-0.0178948	0.12	[-0.263 ;0.227]	0.882529	11	-0.786025	0.397	[-1.607 ;0.035]	0.0598047	Negative
hsa_miR_627	mir627	18	0.0192856	0.134	[-0.266 ;0.305]	0.887508	2	NA	NA	NA	NA	NA
hsa_miR_150	mir150	83	-0.0382341	0.285	[-0.613 ;0.536]	0.893761	19	-0.561865	0.567	[-1.710 ;0.587]	0.328058	Negative
hsa_miR_433	mir433	20	-0.179889	1.344	[-3.062 ;2.702]	0.895399	3	NA	NA	NA	NA	NA
hsa_miR_16	mir16	86	0.0389615	0.298	[-0.562 ;0.640]	0.896487	21	-0.256002	0.624	[-1.518 ;1.006]	0.68401	Not the same
hsa_miR_532_3p	mir532_3p	66	-0.0414776	0.33	[-0.710 ;0.627]	0.900666	14	-0.0517237	0.563	[-1.212 ;1.109]	0.927593	Negative
hsa_miR_383	mir383	50	0.0367292	0.292	[-0.561 ;0.635]	0.900768	12	-0.739073	1.099	[-3.047 ;1.569]	0.509692	Not the same
hsa_miR_874	mir874	23	-0.0454689	0.361	[-0.804 ;0.713]	0.90115	1	NA	NA	NA	NA	NA
hsa_miR_30a_5p	mir30a_5p	84	-0.0308606	0.25	[-0.536 ;0.474]	0.902504	19	0.797048	0.493	[-0.202 ;1.796]	0.114484	Not the same
hsa_miR_369_3p	mir369_3p	39	0.0514665	0.426	[-0.821 ;0.924]	0.904718	4	NA	NA	NA	NA	NA
hsa_let_7f	let7f	29	-0.0752302	0.636	[-1.418 ;1.267]	0.90726	8	-2.27528	1.034	[-4.660 ;0.110]	0.0590137	Negative
hsa_miR_429	mir429	12	-0.0225148	0.19	[-0.446 ;0.401]	0.907948	1	NA	NA	NA	NA	NA
hsa_miR_210	mir210	14	0.249603	2.111	[-4.454 ;4.954]	0.908227	2	NA	NA	NA	NA	NA
hsa_miR_532	mir532	78	0.0282486	0.276	[-0.528 ;0.585]	0.91886	16	-0.0227355	0.52	[-1.083 ;1.037]	0.96542	Not the same
hsa_miR_543	mir543	46	-0.0202935	0.2	[-0.428 ;0.388]	0.919894	5	-0.249142	0.678	[-1.761 ;1.262]	0.721074	Negative
hsa_miR_34a	mir34a	16	-0.0460662	0.459	[-1.046 ;0.954]	0.921699	1	NA	NA	NA	NA	NA
hsa_miR_296	mir296	49	-0.0313179	0.325	[-0.690 ;0.627]	0.923677	8	-0.733115	1.432	[-3.972 ;2.506]	0.620931	Negative
hsa_miR_127	mir127	73	-0.0511691	0.536	[-1.134 ;1.031]	0.924404	13	-0.950011	0.673	[-2.329 ;0.429]	0.169196	Negative
mmu_miR_451	mir451	86	-0.0183723	0.198	[-0.417 ;0.381]	0.926427	21	-0.837348	0.643	[-2.137 ;0.463]	0.200451	Negative
hsa_miR_505	mir505_b	36	0.0380734	0.409	[-0.803 ;0.879]	0.926488	6	0.832116	1.609	[-2.973 ;4.637]	0.621017	Positive
hsa_miR_454	mir454_b	18	0.118498	1.267	[-2.600 ;2.837]	0.926834	3	NA	NA	NA	NA	NA
HSA_MIR_1260	mir1260	17	-0.104616	1.145	[-2.599 ;2.389]	0.92869	2	NA	NA	NA	NA	NA
hsa_miR_222	mir222	85	0.0238293	0.266	[-0.513 ;0.561]	0.929029	20	-0.181653	0.636	[-1.467 ;1.104]	0.776538	Not the same
hsa_miR_186	mir186	85	-0.0266448	0.3	[-0.633 ;0.579]	0.929728	20	0.442476	0.601	[-0.774 ;1.659]	0.466156	Not the same
hsa_miR_345	mir345	82	-0.0249544	0.316	[-0.663 ;0.613]	0.937461	19	-0.0114389	0.592	[-1.212 ;1.189]	0.9847	Negative
hsa_miR_93	mir93_b	38	0.0242354	0.343	[-0.678 ;0.726]	0.944109	4	NA	NA	NA	NA	NA
hsa_miR_885_5p	mir885_5p	84	0.0170671	0.243	[-0.474 ;0.508]	0.944402	20	-0.563877	0.431	[-1.436 ;0.309]	0.198674	Not the same
hsa_miR_652	mir652	78	0.0175803	0.26	[-0.506 ;0.541]	0.946318	18	0.402559	0.551	[-0.721 ;1.526]	0.470657	Positive
hsa_miR_26b	mir26b_b	26	-0.0188946	0.305	[-0.655 ;0.617]	0.951179	3	NA	NA	NA	NA	NA
hsa_miR_28_3p	mir28_3p	18	-0.0483663	0.782	[-1.770 ;1.673]	0.951795	4	NA	NA	NA	NA	NA
hsa_miR_146b	mir146b	85	-0.0270622	0.484	[-1.003 ;0.949]	0.955659	20	0.00831112	1.166	[-2.350 ;2.367]	0.994349	Not the same
hsa_miR_548c	mir548c	75	0.00737765	0.142	[-0.280 ;0.294]	0.95881	17	-0.140923	0.416	[-0.989 ;0.707]	0.736834	Not the same
hsa_miR_376c	mir376c	85	-0.00510015	0.197	[-0.403 ;0.393]	0.979507	20	-0.518016	0.524	[-1.577 ;0.541]	0.328732	Negative
hsa_miR_10a	mir10a	71	0.00615139	0.262	[-0.523 ;0.535]	0.981357	16	0.0461073	0.459	[-0.894 ;0.986]	0.920683	Positive
hsa_miR_744	mir744	57	-0.010539	0.451	[-0.926 ;0.905]	0.981494	13	0.798531	0.6	[-0.461 ;2.058]	0.199589	Not the same
hsa_miR_625	mir625	48	0.00979752	0.462	[-0.929 ;0.949]	0.983191	9	0.405837	0.852	[-1.469 ;2.280]	0.643032	Positive
hsa_miR_376a	mir376a	72	-0.0048386	0.271	[-0.552 ;0.542]	0.985834	16	-0.339315	0.694	[-1.763 ;1.084]	0.628667	Negative
hsa_miR_10b	mir10b_b	73	0.00274283	0.21	[-0.421 ;0.427]	0.989621	17	-0.219086	0.491	[-1.223 ;0.785]	0.658975	Not the same
hsa_miR_190b	mir190b	13	-0.00587853	0.554	[-1.239 ;1.227]	0.991735	1	NA	NA	NA	NA	NA
hsa_miR_502_3p	mir502_3p	39	-0.00150463	0.196	[-0.402 ;0.399]	0.993915	5	-0.236154	0.831	[-2.269 ;1.797]	0.785818	Negative
hsa_miR_301b	mir301b	44	-0.00145695	0.28	[-0.572 ;0.569]	0.995876	9	-0.584293	0.565	[-1.863 ;0.694]	0.3282	Negative
hsa_miR_142_3p	mir142_3p	66	0.00227394	0.47	[-0.947 ;0.951]	0.996163	14	1.25074	1.022	[-0.875 ;3.377]	0.234715	Positive
hsa_miR_511	mir511	25	-0.00082158	0.238	[-0.498 ;0.497]	0.997278	0	NA	NA	NA	NA	NA

## Sheet: Sup_Table_4_ADL_strength
Supplementary table 4: Cross-sectional analyses of reversed ADL strength score
		Individual Analysis of reversed ADL strength score					Twin Analysis of reversed ADL strength score					Across the two analyses
miRNA	miRNA	N	Coef	S.E.	95% CI	p-value	N	Coef	S.E.	95% CI	p-value	Direction of effect
hsa_miR_27a	mir27a	80	-0.57906	0.114	[-0.810 ;-0.348]	9.05842e-06	37	-0.645663	0.321	[-1.297 ;0.005]	0.0518498	Negative
hsa_miR_363	mir363	15	1.24182	0.299	[0.584 ;1.900]	0.00160775	3	NA	NA	NA	NA	NA
hsa_miR_148b	mir148b	77	-0.28114	0.086	[-0.455 ;-0.107]	0.00223296	33	0.0795479	0.298	[-0.528 ;0.687]	0.791366	Not the same
hsa_miR_886_5p	mir886_5p	36	0.267003	0.087	[0.087 ;0.447]	0.005232	10	0.0320606	0.256	[-0.573 ;0.637]	0.903738	Positive
hsa_miR_24	mir24	86	-0.212575	0.075	[-0.364 ;-0.062]	0.00692278	41	-0.215617	0.209	[-0.638 ;0.207]	0.308716	Negative
hsa_miR_342_3p	mir342_3p	80	0.181065	0.064	[0.052 ;0.311]	0.00727621	36	0.176023	0.145	[-0.119 ;0.471]	0.23377	Positive
hsa_miR_766	mir766	85	-0.231326	0.082	[-0.397 ;-0.065]	0.00748258	40	-0.339742	0.167	[-0.677 ;-0.002]	0.0484316	Negative
hsa_miR_130a	mir130a	86	-0.270752	0.107	[-0.486 ;-0.055]	0.0149427	41	-0.290675	0.232	[-0.759 ;0.178]	0.217239	Negative
hsa_miR_520d_5p	mir520d_5p	41	0.30112	0.12	[0.054 ;0.548]	0.0185252	12	0.535352	0.271	[-0.077 ;1.147]	0.0792479	Positive
hsa_miR_30c	mir30c	86	-0.14417	0.06	[-0.265 ;-0.023]	0.0207078	41	-0.124493	0.112	[-0.351 ;0.102]	0.27408	Negative
hsa_miR_454	mir454	68	0.245385	0.104	[0.035 ;0.455]	0.0232127	26	0.428378	0.195	[0.026 ;0.830]	0.0377604	Positive
hsa_miR_27b	mir27b	81	-0.593988	0.261	[-1.121 ;-0.067]	0.027999	36	-0.515319	0.348	[-1.222 ;0.192]	0.147891	Negative
hsa_miR_331_5p	mir331_5p	10	-0.55411	0.214	[-1.038 ;-0.070]	0.0292157	0	NA	NA	NA	NA	NA
hsa_miR_548a	mir548a	85	0.10272	0.047	[0.007 ;0.198]	0.0360203	40	0.159224	0.136	[-0.116 ;0.435]	0.249744	Positive
hsa_miR_30e_3p	mir30e_3p	77	-0.201743	0.093	[-0.390 ;-0.013]	0.0365708	33	-0.127084	0.181	[-0.495 ;0.241]	0.48677	Negative
hsa_miR_30b	mir30b	85	-0.379026	0.176	[-0.733 ;-0.025]	0.0365893	40	-0.609763	0.336	[-1.289 ;0.070]	0.0771554	Negative
mmu_miR_374_5p	mir374_5p	83	-0.26684	0.124	[-0.516 ;-0.017]	0.0367725	38	-0.177779	0.236	[-0.655 ;0.300]	0.455496	Negative
hsa_miR_15b	mir15b	85	-0.334084	0.156	[-0.648 ;-0.020]	0.0378113	40	-0.807005	0.321	[-1.456 ;-0.158]	0.0161062	Negative
hsa_miR_362_3p	mir362_3p	31	0.212237	0.096	[0.013 ;0.411]	0.0378419	6	0.0791272	0.116	[-0.242 ;0.400]	0.531396	Positive
hsa_miR_603	mir603	35	0.224593	0.106	[0.008 ;0.441]	0.0427646	6	0.333139	0.546	[-1.403 ;2.070]	0.584628	Positive
hsa_miR_195	mir195	84	-0.154871	0.074	[-0.305 ;-0.005]	0.0435092	39	-0.192733	0.185	[-0.567 ;0.182]	0.304024	Negative
hsa_miR_326	mir326	32	-0.227218	0.107	[-0.449 ;-0.006]	0.0446253	6	-1.32537	1.021	[-4.575 ;1.924]	0.285096	Negative
hsa_miR_572	mir572	44	-0.159018	0.076	[-0.314 ;-0.004]	0.0449645	12	-0.033289	0.142	[-0.354 ;0.287]	0.819435	Negative
hsa_miR_99b	mir99b_b	64	0.256768	0.124	[0.005 ;0.509]	0.0458406	27	0.147616	0.256	[-0.379 ;0.674]	0.56888	Positive
hsa_miR_518d	mir518d	77	0.180295	0.089	[0.001 ;0.360]	0.0491606	34	0.494036	0.181	[0.125 ;0.863]	0.0103059	Positive
hsa_miR_590_5p	mir590_5p	67	-0.280018	0.14	[-0.562 ;0.002]	0.0515756	24	-0.0918709	0.248	[-0.606 ;0.422]	0.714345	Negative
hsa_miR_483_5p	mir483_5p	86	0.12446	0.064	[-0.004 ;0.253]	0.056975	41	0.159202	0.168	[-0.180 ;0.498]	0.348222	Positive
hsa_miR_193a_5p	mir193a_5p	70	0.234658	0.12	[-0.008 ;0.477]	0.0576416	27	0.307992	0.204	[-0.112 ;0.728]	0.143961	Positive
hsa_miR_133a	mir133a	55	-0.34478	0.177	[-0.703 ;0.014]	0.0590492	15	0.293723	0.731	[-1.300 ;1.887]	0.695076	Not the same
hsa_miR_365	mir365	64	0.132433	0.071	[-0.010 ;0.275]	0.0681206	23	-0.0148789	0.182	[-0.394 ;0.364]	0.93571	Not the same
rno_miR_29c	r_mir29c_b	10	-0.314008	0.156	[-0.668 ;0.040]	0.0754069	0	NA	NA	NA	NA	NA
hsa_miR_330	mir330	43	0.277537	0.153	[-0.036 ;0.591]	0.0807341	13	0.451635	0.329	[-0.273 ;1.176]	0.197493	Positive
hsa_miR_548c	mir548c	75	0.0921789	0.052	[-0.012 ;0.197]	0.0822607	32	0.0801421	0.158	[-0.241 ;0.402]	0.614866	Positive
hsa_miR_100	mir100	25	-0.646574	0.357	[-1.392 ;0.099]	0.0855546	4	NA	NA	NA	NA	NA
hsa_miR_103	mir103	78	-0.16068	0.092	[-0.346 ;0.024]	0.0869554	34	-0.0112454	0.252	[-0.524 ;0.502]	0.964701	Negative
hsa_miR_520c_3p	mir520c_3p	12	-0.676494	0.361	[-1.471 ;0.119]	0.0878831	0	NA	NA	NA	NA	NA
hsa_miR_331	mir331	84	-0.198198	0.114	[-0.429 ;0.033]	0.0907138	39	-0.0654809	0.215	[-0.500 ;0.369]	0.762211	Negative
hsa_miR_629	mir629	28	0.190127	0.109	[-0.037 ;0.418]	0.096876	6	-0.835708	0.409	[-2.137 ;0.466]	0.133559	Not the same
hsa_miR_671_3p	mir671_3p	36	-0.414425	0.24	[-0.910 ;0.081]	0.0972626	11	-0.369352	0.174	[-0.764 ;0.025]	0.0632332	Negative
hsa_miR_25	mir25	73	-0.206447	0.126	[-0.461 ;0.048]	0.10887	29	-0.128381	0.383	[-0.914 ;0.657]	0.739898	Negative
hsa_miR_625	mir625_b	76	-0.123195	0.075	[-0.276 ;0.029]	0.110129	33	-0.020276	0.143	[-0.312 ;0.271]	0.888253	Negative
hsa_miR_31	mir31	33	0.21866	0.132	[-0.054 ;0.491]	0.110833	5	-0.0530798	0.135	[-0.482 ;0.376]	0.72	Not the same
hsa_miR_181a_2	mir181a_2b	16	-0.476606	0.287	[-1.091 ;0.138]	0.118525	0	NA	NA	NA	NA	NA
hsa_miR_885_5p	mir885_5p	84	0.102909	0.065	[-0.028 ;0.234]	0.119458	39	-0.153192	0.15	[-0.457 ;0.151]	0.314268	Not the same
hsa_miR_155	mir155	75	0.122811	0.078	[-0.034 ;0.280]	0.121427	33	0.340746	0.176	[-0.018 ;0.699]	0.0617272	Positive
hsa_miR_99b	mir99b	84	-0.247732	0.16	[-0.570 ;0.075]	0.128631	39	-0.290129	0.339	[-0.977 ;0.397]	0.397836	Negative
hsa_miR_579	mir579	40	-0.306252	0.196	[-0.708 ;0.096]	0.12946	12	-0.51517	0.18	[-0.916 ;-0.114]	0.0169193	Negative
hsa_miR_106a	mir106a	84	-0.226969	0.148	[-0.525 ;0.071]	0.131691	40	-0.218914	0.31	[-0.847 ;0.409]	0.484415	Negative
HSA_MIR_590_3P	mir590_3p	61	-0.200558	0.131	[-0.465 ;0.064]	0.133553	20	0.116591	0.185	[-0.273 ;0.506]	0.53692	Not the same
hsa_miR_516_3p	mir516_3p	19	0.405896	0.259	[-0.145 ;0.957]	0.137357	3	NA	NA	NA	NA	NA
hsa_miR_181a	mir181a	81	-0.127374	0.085	[-0.298 ;0.044]	0.140164	37	-0.0477088	0.234	[-0.522 ;0.426]	0.839416	Negative
hsa_miR_659	mir659	24	0.219504	0.146	[-0.085 ;0.524]	0.14863	3	NA	NA	NA	NA	NA
hsa_miR_942	mir942	79	-0.11879	0.083	[-0.286 ;0.048]	0.159062	34	0.0820863	0.152	[-0.226 ;0.390]	0.591792	Not the same
hsa_miR_150	mir150	83	0.154	0.108	[-0.063 ;0.371]	0.159638	38	-0.016156	0.222	[-0.466 ;0.434]	0.942378	Not the same
hsa_miR_29c	mir29c	84	-0.165699	0.116	[-0.400 ;0.069]	0.161004	39	-0.232708	0.156	[-0.548 ;0.083]	0.143827	Negative
hsa_miR_221	mir221	85	-0.200129	0.14	[-0.484 ;0.083]	0.161646	40	-0.598459	0.31	[-1.226 ;0.029]	0.0610409	Negative
hsa_miR_16_1	mir16_1_b	14	0.0938263	0.064	[-0.046 ;0.234]	0.170211	1	NA	NA	NA	NA	NA
hsa_miR_130b	mir130b_b	10	0.222302	0.149	[-0.130 ;0.575]	0.17974	1	NA	NA	NA	NA	NA
rno_miR_7	r_mir7_b	72	-0.115276	0.085	[-0.286 ;0.056]	0.180884	30	0.00912866	0.146	[-0.290 ;0.308]	0.950609	Not the same
hsa_miR_125a_5p	mir125a_5p	59	0.119303	0.088	[-0.059 ;0.298]	0.1843	19	0.133732	0.184	[-0.254 ;0.522]	0.477229	Positive
hsa_miR_15a	mir15a_b	15	0.475666	0.337	[-0.267 ;1.218]	0.186115	2	NA	NA	NA	NA	NA
hsa_miR_122	mir122	81	0.106568	0.08	[-0.054 ;0.268]	0.188971	36	0.15929	0.133	[-0.111 ;0.429]	0.238847	Positive
hsa_miR_369_3p	mir369_3p	39	-0.256314	0.19	[-0.646 ;0.134]	0.189177	9	0.122417	0.333	[-0.664 ;0.909]	0.723681	Not the same
hsa_miR_301	mir301	78	0.309178	0.232	[-0.159 ;0.777]	0.189459	34	0.49641	0.271	[-0.055 ;1.048]	0.0762043	Positive
hsa_miR_214	mir214	37	0.316685	0.237	[-0.170 ;0.803]	0.192624	10	0.0968014	0.858	[-1.931 ;2.125]	0.913305	Positive
hsa_miR_874	mir874	23	0.17101	0.127	[-0.095 ;0.437]	0.194135	3	NA	NA	NA	NA	NA
hsa_miR_370	mir370	15	1.56372	1.142	[-0.982 ;4.109]	0.200997	3	NA	NA	NA	NA	NA
HSA_MIR_720	mir720	85	-0.116807	0.09	[-0.299 ;0.065]	0.202313	40	-0.107227	0.157	[-0.425 ;0.211]	0.499082	Negative
hsa_miR_181c	mir181c	43	0.119918	0.092	[-0.068 ;0.308]	0.202689	12	0.177882	0.202	[-0.272 ;0.628]	0.399237	Positive
hsa_miR_222	mir222	85	0.163276	0.127	[-0.092 ;0.419]	0.203866	40	0.0749777	0.233	[-0.396 ;0.546]	0.748944	Positive
mmu_miR_140	mir140	73	-0.13695	0.107	[-0.354 ;0.080]	0.209465	31	0.334986	0.244	[-0.164 ;0.834]	0.180453	Not the same
hsa_miR_376c	mir376c	85	-0.107898	0.085	[-0.280 ;0.065]	0.213614	40	-0.348538	0.182	[-0.718 ;0.021]	0.0634784	Negative
hsa_miR_133b	mir133b	21	0.542879	0.424	[-0.348 ;1.434]	0.216746	2	NA	NA	NA	NA	NA
hsa_miR_328	mir328	86	-0.240469	0.193	[-0.630 ;0.149]	0.219481	41	0.396491	0.417	[-0.447 ;1.240]	0.347648	Not the same
hsa_miR_520b	mir520b	14	0.277936	0.215	[-0.188 ;0.743]	0.219529	0	NA	NA	NA	NA	NA
hsa_miR_219	mir219	11	-0.509351	0.389	[-1.389 ;0.370]	0.22274	1	NA	NA	NA	NA	NA
hsa_miR_132	mir132	81	-0.131005	0.106	[-0.346 ;0.084]	0.225614	37	-0.29209	0.186	[-0.670 ;0.085]	0.125258	Negative
hsa_miR_15a	mir15a	61	0.286476	0.234	[-0.187 ;0.760]	0.228318	21	0.209897	0.263	[-0.340 ;0.759]	0.435001	Positive
hsa_miR_211	mir211	11	-0.547814	0.424	[-1.508 ;0.412]	0.228878	0	NA	NA	NA	NA	NA
hsa_miR_425	mir425_b	46	-0.204796	0.167	[-0.546 ;0.136]	0.229909	13	-0.114815	0.21	[-0.578 ;0.348]	0.596139	Negative
hsa_miR_28	mir28	79	-0.2836	0.233	[-0.753 ;0.186]	0.230011	34	-0.418493	0.268	[-0.965 ;0.128]	0.12855	Negative
hsa_miR_29a	mir29a_b	17	0.18422	0.152	[-0.141 ;0.509]	0.245317	1	NA	NA	NA	NA	NA
hsa_miR_142_5p	mir142_5p	72	0.14327	0.123	[-0.105 ;0.392]	0.250847	29	0.194355	0.156	[-0.125 ;0.514]	0.223142	Positive
hsa_miR_329	mir329	12	0.0520887	0.042	[-0.044 ;0.148]	0.250922	2	NA	NA	NA	NA	NA
hsa_miR_101	mir101	72	-0.12364	0.107	[-0.340 ;0.093]	0.254986	30	0.173053	0.199	[-0.234 ;0.580]	0.391577	Not the same
hsa_miR_10b	mir10b	32	-0.178863	0.153	[-0.496 ;0.138]	0.255354	8	-0.543643	1.165	[-3.538 ;2.451]	0.660359	Negative
hsa_let_7d	let7d	74	0.323794	0.282	[-0.247 ;0.895]	0.258369	32	0.419391	0.382	[-0.362 ;1.200]	0.281522	Positive
mmu_miR_495	mir495	67	0.193137	0.169	[-0.149 ;0.535]	0.260703	26	0.43476	0.275	[-0.134 ;1.003]	0.127541	Positive
hsa_miR_323_3p	mir323_3p	73	0.1317	0.117	[-0.104 ;0.368]	0.266632	30	0.0772358	0.167	[-0.266 ;0.420]	0.648265	Positive
hsa_miR_376a	mir376a	72	-0.126803	0.113	[-0.355 ;0.102]	0.269099	29	-0.23534	0.237	[-0.722 ;0.251]	0.329849	Negative
mmu_miR_491	mir491	41	0.167337	0.148	[-0.137 ;0.471]	0.269253	11	-0.0836085	0.271	[-0.697 ;0.530]	0.76485	Not the same
hsa_miR_339_5p	mir339_5p	33	0.19823	0.177	[-0.172 ;0.568]	0.275843	12	-0.445997	0.445	[-1.438 ;0.546]	0.340301	Not the same
hsa_miR_145	mir145_b	30	-0.288279	0.259	[-0.824 ;0.248]	0.277547	6	-2.31104	0.893	[-5.152 ;0.529]	0.0811252	Negative
hsa_miR_656	mir656	33	-0.222065	0.2	[-0.636 ;0.192]	0.278414	9	-0.0333794	0.282	[-0.700 ;0.634]	0.909114	Negative
hsa_miR_140_3p	mir140_3p	80	0.126266	0.115	[-0.107 ;0.359]	0.279945	37	0.200541	0.164	[-0.133 ;0.534]	0.230199	Positive
hsa_miR_320	mir320	85	0.20272	0.188	[-0.177 ;0.583]	0.287893	40	0.208197	0.352	[-0.504 ;0.920]	0.557627	Positive
hsa_miR_21	mir21	85	-0.218714	0.204	[-0.630 ;0.192]	0.289129	40	-0.249462	0.479	[-1.218 ;0.719]	0.605297	Negative
hsa_miR_381	mir381	13	0.567622	0.512	[-0.560 ;1.695]	0.291609	0	NA	NA	NA	NA	NA
HSA_MIR_338_5P	mir338_5p	47	-0.12931	0.121	[-0.377 ;0.118]	0.29417	16	-0.136935	0.209	[-0.589 ;0.315]	0.524264	Negative
hsa_miR_34a	mir34a_b	51	-0.0441184	0.042	[-0.130 ;0.041]	0.302239	15	0.216008	0.238	[-0.299 ;0.731]	0.381258	Not the same
hsa_miR_374	mir374	82	-0.10628	0.102	[-0.312 ;0.100]	0.303827	37	-0.225146	0.193	[-0.617 ;0.167]	0.251721	Negative
hsa_miR_204	mir204	55	0.12208	0.119	[-0.119 ;0.363]	0.31202	16	-0.177482	0.216	[-0.641 ;0.286]	0.425585	Not the same
hsa_miR_29b	mir29b	33	0.259489	0.252	[-0.260 ;0.779]	0.312934	7	0.108282	0.759	[-1.843 ;2.059]	0.89213	Positive
HSA_MIR_1274A	mir1274a	84	-0.0940311	0.093	[-0.281 ;0.093]	0.3152	39	-0.445962	0.163	[-0.775 ;-0.117]	0.0092765	Negative
hsa_miR_574_3p	mir574_3p	82	0.147352	0.147	[-0.149 ;0.444]	0.321345	37	0.268458	0.224	[-0.186 ;0.723]	0.238377	Positive
hsa_miR_497	mir497	39	0.138959	0.138	[-0.143 ;0.421]	0.322994	6	0.691439	0.318	[-0.191 ;1.573]	0.0950931	Positive
hsa_miR_410	mir410	79	0.10474	0.106	[-0.109 ;0.318]	0.327347	34	0.145073	0.256	[-0.375 ;0.665]	0.574174	Positive
hsa_let_7g	let7g	79	0.149736	0.152	[-0.156 ;0.456]	0.329289	35	0.0453323	0.255	[-0.473 ;0.564]	0.859843	Positive
hsa_miR_196b	mir196b	16	-0.164045	0.164	[-0.517 ;0.189]	0.334022	2	NA	NA	NA	NA	NA
hsa_miR_532_3p	mir532_3p	66	0.108832	0.111	[-0.117 ;0.335]	0.334838	27	0.0689303	0.165	[-0.271 ;0.409]	0.679979	Positive
hsa_miR_194	mir194	48	0.0730526	0.075	[-0.079 ;0.226]	0.336549	14	-0.38821	0.261	[-0.958 ;0.182]	0.16343	Not the same
hsa_miR_138	mir138	13	-0.264343	0.27	[-0.866 ;0.337]	0.350524	2	NA	NA	NA	NA	NA
hsa_miR_22	mir22_b	52	-0.192868	0.206	[-0.613 ;0.227]	0.356688	17	-0.0375161	0.375	[-0.837 ;0.761]	0.921606	Negative
hsa_miR_452	mir452	21	-0.250898	0.276	[-0.836 ;0.334]	0.376801	4	NA	NA	NA	NA	NA
hsa_miR_126	mir126	84	0.181724	0.204	[-0.231 ;0.594]	0.378861	40	0.0156413	0.302	[-0.595 ;0.626]	0.958902	Positive
hsa_miR_423_5p	mir423_5p	85	-0.184696	0.209	[-0.607 ;0.237]	0.382218	40	-0.0350159	0.245	[-0.531 ;0.460]	0.887073	Negative
hsa_miR_139_5p	mir139_5p	85	0.149912	0.17	[-0.193 ;0.493]	0.382885	40	-0.259333	0.358	[-0.983 ;0.464]	0.472752	Not the same
hsa_miR_197	mir197	57	0.253636	0.289	[-0.334 ;0.842]	0.386079	23	0.0318177	0.564	[-1.142 ;1.205]	0.955563	Positive
hsa_miR_769_5p	mir769_5p	12	0.227467	0.25	[-0.339 ;0.794]	0.387122	1	NA	NA	NA	NA	NA
hsa_miR_636	mir636	16	-0.0314092	0.035	[-0.108 ;0.045]	0.389561	2	NA	NA	NA	NA	NA
hsa_miR_361	mir361	69	-0.147186	0.17	[-0.491 ;0.196]	0.391224	28	0.0238885	0.345	[-0.686 ;0.733]	0.945357	Not the same
hsa_miR_422a	mir422a	31	0.10066	0.115	[-0.138 ;0.340]	0.392379	7	-0.342518	0.262	[-1.069 ;0.384]	0.260558	Not the same
hsa_miR_758	mir758	16	-0.491772	0.557	[-1.687 ;0.704]	0.392546	1	NA	NA	NA	NA	NA
hsa_miR_223	mir223	86	-0.170319	0.202	[-0.579 ;0.238]	0.404637	41	-0.336156	0.317	[-0.977 ;0.305]	0.29534	Negative
hsa_miR_660	mir660	85	0.129114	0.156	[-0.186 ;0.444]	0.413105	40	-0.125733	0.172	[-0.474 ;0.223]	0.469575	Not the same
hsa_miR_16	mir16	86	0.0948702	0.116	[-0.138 ;0.328]	0.416519	41	-0.0810979	0.226	[-0.538 ;0.376]	0.721824	Not the same
hsa_miR_628_5p	mir628_5p	31	-0.120231	0.149	[-0.429 ;0.188]	0.427755	8	-0.426942	0.414	[-1.491 ;0.637]	0.349679	Negative
hsa_miR_642	mir642	26	0.046679	0.059	[-0.076 ;0.169]	0.436542	4	NA	NA	NA	NA	NA
hsa_miR_301b	mir301b	44	-0.0891811	0.115	[-0.324 ;0.146]	0.444528	11	-0.237088	0.223	[-0.742 ;0.268]	0.316211	Negative
hsa_miR_375	mir375	69	0.0759803	0.099	[-0.125 ;0.277]	0.449549	27	-0.152811	0.196	[-0.556 ;0.250]	0.441943	Not the same
HSA_MIR_1290	mir1290	83	0.0586115	0.078	[-0.098 ;0.215]	0.454188	38	-0.0291573	0.159	[-0.351 ;0.293]	0.855376	Not the same
hsa_miR_152	mir152	71	-0.124107	0.165	[-0.457 ;0.208]	0.455221	28	-0.223311	0.281	[-0.800 ;0.354]	0.433654	Negative
hsa_miR_126	mir126_b	86	-0.110755	0.148	[-0.410 ;0.188]	0.458777	41	-0.0512954	0.198	[-0.452 ;0.349]	0.797129	Negative
hsa_miR_551b	mir551b	10	-0.0145048	0.019	[-0.058 ;0.029]	0.459987	0	NA	NA	NA	NA	NA
hsa_miR_26b	mir26b_b	26	-0.0832736	0.112	[-0.316 ;0.150]	0.464699	4	NA	NA	NA	NA	NA
hsa_miR_601	mir601	70	-0.0517221	0.07	[-0.194 ;0.090]	0.465685	26	-0.260588	0.085	[-0.436 ;-0.085]	0.00526547	Negative
hsa_miR_886_3p	mir886_3p	29	0.11078	0.149	[-0.198 ;0.420]	0.466188	5	0.146052	0.396	[-1.560 ;1.852]	0.747899	Positive
hsa_miR_487b	mir487b	49	-0.120012	0.165	[-0.457 ;0.217]	0.472089	17	-0.25185	0.257	[-0.799 ;0.295]	0.342044	Negative
hsa_miR_576_3p	mir576_3p	46	0.152671	0.211	[-0.278 ;0.584]	0.475142	14	0.363573	0.245	[-0.170 ;0.898]	0.163693	Positive
hsa_miR_148a	mir148a	83	-0.160153	0.232	[-0.629 ;0.309]	0.494415	38	-0.0159951	0.282	[-0.587 ;0.555]	0.95508	Negative
hsa_miR_199a_3p	mir199a_3p	81	-0.192533	0.279	[-0.756 ;0.371]	0.494615	37	0.0097461	0.475	[-0.955 ;0.975]	0.983758	Not the same
hsa_miR_143	mir143	63	-0.0645165	0.095	[-0.258 ;0.129]	0.503328	22	-0.000773336	0.199	[-0.414 ;0.412]	0.996931	Negative
hsa_let_7c	let7c	66	-0.102968	0.154	[-0.415 ;0.209]	0.508297	24	-0.260391	0.319	[-0.921 ;0.400]	0.422579	Negative
hsa_miR_193b	mir193b	82	0.0460166	0.069	[-0.094 ;0.186]	0.511024	37	-0.137973	0.166	[-0.475 ;0.199]	0.412161	Not the same
hsa_miR_324_5p	mir324_5p	69	0.125824	0.191	[-0.260 ;0.512]	0.513645	28	0.134815	0.286	[-0.451 ;0.721]	0.640639	Positive
hsa_miR_151_3p	mir151_3p	76	-0.0501235	0.078	[-0.208 ;0.108]	0.525404	33	-0.0510494	0.135	[-0.327 ;0.225]	0.708515	Negative
hsa_miR_383	mir383	50	0.100293	0.164	[-0.236 ;0.436]	0.545786	21	-0.0590165	0.329	[-0.751 ;0.633]	0.859705	Not the same
hsa_miR_18a	mir18a	58	-0.105317	0.176	[-0.463 ;0.252]	0.553955	20	0.154898	0.675	[-1.264 ;1.574]	0.821203	Not the same
HSA_MIR_1291	mir1291	47	0.101963	0.172	[-0.248 ;0.452]	0.55657	15	0.0894189	0.404	[-0.791 ;0.970]	0.828552	Positive
hsa_miR_345	mir345	82	-0.0840188	0.145	[-0.377 ;0.209]	0.565413	38	0.125168	0.206	[-0.292 ;0.542]	0.546933	Not the same
hsa_miR_142_3p	mir142_3p	66	-0.111386	0.196	[-0.507 ;0.285]	0.573149	24	0.186106	0.409	[-0.664 ;1.036]	0.653594	Not the same
hsa_miR_433	mir433	20	0.277652	0.485	[-0.762 ;1.317]	0.575844	4	NA	NA	NA	NA	NA
hsa_let_7a	let7a	29	-0.0523559	0.093	[-0.246 ;0.141]	0.578072	8	-0.0251323	0.28	[-0.744 ;0.694]	0.931916	Negative
hsa_miR_32	mir32	22	-0.258681	0.463	[-1.236 ;0.718]	0.583723	4	NA	NA	NA	NA	NA
hsa_miR_409_3p	mir409_3p	67	-0.040345	0.074	[-0.189 ;0.109]	0.587073	25	0.272282	0.163	[-0.065 ;0.609]	0.108125	Not the same
hsa_miR_367	mir367	14	-0.0633185	0.116	[-0.319 ;0.193]	0.597128	1	NA	NA	NA	NA	NA
hsa_miR_130b	mir130b	86	-0.0892976	0.169	[-0.430 ;0.252]	0.599834	41	-0.04538	0.281	[-0.613 ;0.522]	0.872382	Negative
hsa_miR_335	mir335	86	0.078654	0.15	[-0.223 ;0.381]	0.601793	41	0.182763	0.443	[-0.712 ;1.078]	0.682092	Positive
HSA_MIR_1274B	mir1274b	86	-0.0982773	0.188	[-0.477 ;0.281]	0.603406	41	-0.262441	0.262	[-0.791 ;0.266]	0.321691	Negative
hsa_miR_191	mir191	86	0.105788	0.208	[-0.315 ;0.526]	0.614167	41	0.18696	0.372	[-0.566 ;0.940]	0.618388	Positive
mmu_let_7d	let7d_b	11	-0.169332	0.324	[-0.903 ;0.564]	0.614276	0	NA	NA	NA	NA	NA
hsa_miR_199a	mir199a	31	-0.0763123	0.151	[-0.389 ;0.237]	0.618278	7	-0.0868057	0.278	[-0.802 ;0.628]	0.767568	Negative
hsa_miR_145	mir145	43	0.0664907	0.132	[-0.205 ;0.338]	0.618771	15	-0.666116	0.775	[-2.341 ;1.009]	0.405788	Not the same
hsa_miR_192	mir192	83	0.0438382	0.088	[-0.133 ;0.221]	0.619312	38	-0.105784	0.2	[-0.510 ;0.299]	0.59926	Not the same
hsa_miR_645	mir645	83	-0.0759383	0.153	[-0.384 ;0.232]	0.621787	38	0.0534545	0.19	[-0.331 ;0.438]	0.779735	Not the same
hsa_miR_34a	mir34a	16	0.0991763	0.2	[-0.336 ;0.535]	0.628752	3	NA	NA	NA	NA	NA
hsa_miR_99a	mir99a	47	0.0513534	0.108	[-0.169 ;0.272]	0.636908	17	0.174004	0.194	[-0.240 ;0.588]	0.3843	Positive
hsa_miR_502_3p	mir502_3p	39	0.0501396	0.106	[-0.166 ;0.267]	0.639118	9	-0.0737932	0.368	[-0.974 ;0.826]	0.847575	Not the same
hsa_miR_19a	mir19a	86	0.113475	0.242	[-0.375 ;0.602]	0.641906	41	-0.290226	0.319	[-0.935 ;0.354]	0.368368	Not the same
hsa_miR_95	mir95	43	-0.0528388	0.114	[-0.287 ;0.181]	0.647459	12	-0.178233	0.233	[-0.697 ;0.341]	0.461892	Negative
hsa_miR_223	mir223_b	73	-0.0514874	0.113	[-0.280 ;0.177]	0.651482	31	0.045741	0.242	[-0.450 ;0.541]	0.851534	Not the same
hsa_miR_135a	mir135a	14	-0.0720027	0.157	[-0.414 ;0.270]	0.654591	1	NA	NA	NA	NA	NA
hsa_miR_98	mir98	20	0.181398	0.397	[-0.671 ;1.034]	0.655005	5	-0.40673	0.863	[-4.122 ;3.309]	0.684001	Not the same
hsa_miR_144	mir144_b	81	-0.0824119	0.183	[-0.453 ;0.288]	0.655481	36	-0.194792	0.189	[-0.579 ;0.190]	0.310616	Negative
hsa_miR_539	mir539	45	-0.0535362	0.121	[-0.299 ;0.192]	0.659947	11	-0.221933	0.239	[-0.764 ;0.320]	0.378181	Negative
hsa_miR_652	mir652	78	-0.0452141	0.103	[-0.254 ;0.163]	0.663689	33	0.158248	0.192	[-0.233 ;0.549]	0.415823	Not the same
hsa_miR_501_3p	mir501_3p	18	0.0930646	0.222	[-0.387 ;0.573]	0.682064	3	NA	NA	NA	NA	NA
hsa_miR_93	mir93_b	38	0.0612157	0.151	[-0.248 ;0.371]	0.68838	9	0.188167	0.345	[-0.655 ;1.032]	0.604803	Positive
hsa_miR_20b	mir20b	84	-0.0567531	0.141	[-0.342 ;0.228]	0.689795	39	-0.0502478	0.185	[-0.425 ;0.324]	0.78746	Negative
hsa_miR_411	mir411	57	0.0970134	0.244	[-0.398 ;0.592]	0.693187	21	-0.255071	0.246	[-0.770 ;0.259]	0.312416	Not the same
hsa_miR_339_3p	mir339_3p	80	0.0350665	0.089	[-0.144 ;0.214]	0.695223	35	0.0141937	0.204	[-0.401 ;0.430]	0.94507	Positive
hsa_miR_655	mir655	12	-0.118267	0.295	[-0.774 ;0.538]	0.696447	1	NA	NA	NA	NA	NA
hsa_miR_484	mir484	86	-0.0526699	0.135	[-0.325 ;0.220]	0.698146	41	-0.137328	0.266	[-0.676 ;0.401]	0.609162	Negative
hsa_miR_146b	mir146b	85	-0.0775876	0.208	[-0.498 ;0.343]	0.711521	40	0.187919	0.44	[-0.703 ;1.078]	0.671821	Not the same
hsa_miR_190b	mir190b	13	0.0375452	0.1	[-0.184 ;0.259]	0.714059	2	NA	NA	NA	NA	NA
hsa_miR_545	mir545	12	-0.0958195	0.254	[-0.683 ;0.491]	0.71626	3	NA	NA	NA	NA	NA
hsa_miR_744	mir744	57	-0.0690219	0.192	[-0.458 ;0.320]	0.720694	19	0.03488	0.221	[-0.429 ;0.498]	0.876165	Not the same
hsa_miR_218	mir218	17	0.140246	0.387	[-0.680 ;0.960]	0.721595	0	NA	NA	NA	NA	NA
hsa_miR_127	mir127	73	-0.0725125	0.206	[-0.488 ;0.343]	0.726075	29	-0.208401	0.196	[-0.610 ;0.193]	0.296888	Negative
hsa_miR_185	mir185	80	-0.0783903	0.232	[-0.546 ;0.389]	0.736637	35	-0.0240562	0.321	[-0.677 ;0.629]	0.940744	Negative
hsa_miR_17	mir17	85	-0.0858688	0.255	[-0.600 ;0.428]	0.737546	40	0.291778	0.556	[-0.834 ;1.417]	0.602961	Not the same
hsa_miR_212	mir212	45	-0.0385204	0.116	[-0.274 ;0.197]	0.74132	11	-0.00540067	0.536	[-1.217 ;1.207]	0.992177	Negative
hsa_let_7e	let7e	80	-0.0522772	0.165	[-0.385 ;0.281]	0.753098	36	-0.159699	0.246	[-0.659 ;0.340]	0.520112	Negative
hsa_miR_628_3p	mir628_3p	40	-0.0317511	0.1	[-0.236 ;0.173]	0.753293	8	-0.0258524	0.088	[-0.242 ;0.191]	0.779899	Negative
hsa_miR_190	mir190	58	-0.0150363	0.048	[-0.113 ;0.082]	0.755287	25	-0.0390433	0.136	[-0.321 ;0.243]	0.777009	Negative
hsa_miR_532	mir532	78	0.0411426	0.133	[-0.226 ;0.309]	0.757818	34	-0.00238686	0.185	[-0.380 ;0.375]	0.989795	Not the same
mmu_miR_451	mir451	86	0.0294873	0.096	[-0.164 ;0.223]	0.759521	41	-0.166602	0.236	[-0.644 ;0.311]	0.484887	Not the same
hsa_miR_136	mir136_b	47	-0.0398867	0.131	[-0.306 ;0.227]	0.762236	14	0.128988	0.301	[-0.528 ;0.786]	0.676206	Not the same
mmu_miR_134	mir134	80	0.0282356	0.094	[-0.162 ;0.219]	0.766246	36	0.0508972	0.217	[-0.389 ;0.491]	0.815755	Positive
hsa_miR_598	mir598	74	0.0351566	0.118	[-0.202 ;0.273]	0.76636	30	0.211214	0.213	[-0.225 ;0.647]	0.330204	Positive
hsa_miR_378	mir378	51	-0.0460123	0.157	[-0.365 ;0.273]	0.770837	18	-0.0285799	0.307	[-0.680 ;0.622]	0.927003	Negative
hsa_miR_27a	mir27a_b	32	-0.0733782	0.252	[-0.591 ;0.444]	0.772898	5	0.0294762	0.454	[-1.925 ;1.984]	0.954159	Not the same
hsa_miR_146a	mir146a	82	-0.0458094	0.162	[-0.373 ;0.281]	0.778846	37	-0.25011	0.232	[-0.721 ;0.221]	0.288916	Negative
hsa_miR_28_3p	mir28_3p	18	-0.11477	0.399	[-0.994 ;0.764]	0.779183	5	1.33564	0.559	[-0.443 ;3.114]	0.0967053	Not the same
hsa_miR_889	mir889	47	-0.0466395	0.166	[-0.385 ;0.292]	0.780115	15	-0.516458	0.269	[-1.098 ;0.065]	0.07704	Negative
hsa_miR_125b	mir125b	63	0.0467916	0.167	[-0.292 ;0.386]	0.781312	23	-0.168037	0.251	[-0.690 ;0.354]	0.510648	Not the same
hsa_miR_494	mir494	33	-0.0546891	0.197	[-0.460 ;0.350]	0.783285	6	-0.685538	1.065	[-3.641 ;2.270]	0.554666	Negative
hsa_miR_19b	mir19b	86	-0.0590824	0.214	[-0.491 ;0.372]	0.783641	41	-0.24197	0.256	[-0.759 ;0.275]	0.350023	Negative
hsa_miR_199b	mir199b	20	0.0961492	0.35	[-0.645 ;0.837]	0.786811	3	NA	NA	NA	NA	NA
hsa_miR_296	mir296	49	0.0329958	0.121	[-0.213 ;0.279]	0.787246	11	0.0207125	0.402	[-0.890 ;0.931]	0.96007	Positive
hsa_miR_454	mir454_b	18	-0.189316	0.704	[-1.700 ;1.321]	0.79199	3	NA	NA	NA	NA	NA
hsa_miR_340	mir340	82	0.043033	0.163	[-0.285 ;0.371]	0.792502	37	0.19816	0.225	[-0.257 ;0.654]	0.383422	Positive
hsa_miR_511	mir511	25	-0.0336935	0.127	[-0.299 ;0.231]	0.792986	5	-0.387839	0.241	[-1.424 ;0.648]	0.248498	Negative
hsa_miR_29a	mir29a	84	0.0335794	0.131	[-0.232 ;0.299]	0.799574	39	-0.195853	0.265	[-0.731 ;0.340]	0.463628	Not the same
hsa_miR_30d	mir30d	84	-0.0334693	0.132	[-0.301 ;0.234]	0.801667	39	0.0170373	0.209	[-0.406 ;0.440]	0.935381	Not the same
hsa_miR_30a_5p	mir30a_5p	84	0.022475	0.091	[-0.162 ;0.207]	0.806834	39	0.235151	0.19	[-0.149 ;0.620]	0.223177	Positive
hsa_miR_186	mir186	85	0.0371624	0.158	[-0.281 ;0.355]	0.814871	40	0.162781	0.228	[-0.298 ;0.623]	0.478754	Positive
hsa_miR_92a	mir92a	86	0.041671	0.181	[-0.325 ;0.408]	0.819515	41	-0.00312707	0.372	[-0.755 ;0.749]	0.993334	Not the same
hsa_miR_141	mir141	11	-0.0510078	0.221	[-0.560 ;0.458]	0.823162	2	NA	NA	NA	NA	NA
hsa_miR_224	mir224	59	0.035645	0.161	[-0.290 ;0.361]	0.825683	19	0.229604	0.447	[-0.714 ;1.173]	0.614271	Positive
hsa_miR_215	mir215	22	0.0272146	0.123	[-0.237 ;0.291]	0.828096	7	-0.168391	0.501	[-1.561 ;1.224]	0.753883	Not the same
hsa_miR_26b	mir26b	86	-0.0696575	0.323	[-0.721 ;0.582]	0.830252	41	-1.02925	0.611	[-2.264 ;0.205]	0.0997049	Negative
hsa_miR_106b	mir106b	86	-0.0512662	0.239	[-0.534 ;0.431]	0.831287	41	0.278988	0.568	[-0.869 ;1.427]	0.626028	Not the same
hsa_miR_10a	mir10a	71	0.020573	0.097	[-0.175 ;0.216]	0.832333	29	-0.0111704	0.13	[-0.277 ;0.254]	0.931961	Not the same
hsa_miR_362	mir362	24	0.034056	0.166	[-0.312 ;0.380]	0.839444	3	NA	NA	NA	NA	NA
hsa_miR_20a	mir20a	86	0.0574737	0.285	[-0.518 ;0.633]	0.841363	41	-1.26815	0.613	[-2.506 ;-0.030]	0.044939	Not the same
hsa_miR_485_3p	mir485_3p	27	-0.0313409	0.157	[-0.361 ;0.299]	0.844141	7	0.796991	0.521	[-0.543 ;2.137]	0.18694	Not the same
hsa_miR_324_3p	mir324_3p	68	0.0246569	0.125	[-0.228 ;0.278]	0.844662	26	-0.0354093	0.235	[-0.520 ;0.449]	0.88149	Not the same
hsa_miR_597	mir597	63	-0.0253491	0.131	[-0.291 ;0.240]	0.847751	24	-0.341874	0.206	[-0.768 ;0.084]	0.110398	Negative
hsa_miR_139_3p	mir139_3p	38	0.07577	0.429	[-0.812 ;0.963]	0.861329	13	0.397183	0.619	[-0.965 ;1.759]	0.534145	Positive
HSA_MIR_664	mir664	20	0.0359517	0.207	[-0.415 ;0.487]	0.865106	6	0.840302	0.439	[-0.378 ;2.059]	0.128025	Positive
hsa_miR_1	mir1	29	0.035968	0.214	[-0.408 ;0.480]	0.868058	5	-0.17063	0.255	[-0.982 ;0.641]	0.551361	Not the same
hsa_miR_429	mir429	12	0.0268657	0.163	[-0.337 ;0.391]	0.872688	1	NA	NA	NA	NA	NA
hsa_miR_340	mir340_b	55	-0.0305529	0.196	[-0.428 ;0.367]	0.876737	18	0.0944346	0.513	[-0.989 ;1.178]	0.856257	Not the same
hsa_miR_26a_1	mir26a_1_b	28	0.0284111	0.182	[-0.348 ;0.405]	0.877282	4	NA	NA	NA	NA	NA
hsa_miR_183	mir183_b	15	-0.0485229	0.323	[-0.753 ;0.656]	0.88313	2	NA	NA	NA	NA	NA
hsa_miR_30d	mir30d_b	29	-0.0142576	0.098	[-0.218 ;0.190]	0.885828	6	0.0541775	0.161	[-0.394 ;0.502]	0.753798	Not the same
HSA_MIR_151_5P	mir151_5p	49	0.025459	0.182	[-0.346 ;0.396]	0.889592	16	0.393316	0.293	[-0.235 ;1.022]	0.200771	Positive
hsa_miR_543	mir543	46	0.0114319	0.085	[-0.162 ;0.185]	0.893889	12	0.0157656	0.189	[-0.405 ;0.436]	0.935075	Positive
hsa_miR_520e	mir520e	33	0.00692296	0.051	[-0.100 ;0.114]	0.89396	11	-0.336541	0.083	[-0.528 ;-0.145]	0.00370902	Not the same
HSA_MIR_191	mir191_b	19	0.00855296	0.064	[-0.127 ;0.144]	0.895346	2	NA	NA	NA	NA	NA
hsa_miR_20a	mir20a_b	20	0.0287918	0.24	[-0.483 ;0.541]	0.90614	4	NA	NA	NA	NA	NA
HSA_MIR_1249	mir1249	16	-0.0107918	0.09	[-0.206 ;0.184]	0.906595	2	NA	NA	NA	NA	NA
HSA_MIR_1260	mir1260	17	-0.036935	0.321	[-0.736 ;0.662]	0.910259	4	NA	NA	NA	NA	NA
hsa_miR_9	mir9_b	57	0.0153221	0.164	[-0.317 ;0.348]	0.925914	21	0.137539	0.136	[-0.147 ;0.422]	0.323908	Positive
hsa_miR_505	mir505_b	36	0.0138488	0.147	[-0.290 ;0.318]	0.925935	9	0.271846	0.535	[-0.994 ;1.538]	0.627275	Positive
hsa_miR_125a_3p	mir125a_3p	16	0.0451024	0.519	[-1.068 ;1.158]	0.931985	0	NA	NA	NA	NA	NA
hsa_miR_26a	mir26a	86	-0.0124285	0.147	[-0.309 ;0.284]	0.932941	41	0.0196777	0.268	[-0.521 ;0.560]	0.941732	Not the same
hsa_miR_939	mir939	26	0.0156435	0.188	[-0.375 ;0.406]	0.934596	3	NA	NA	NA	NA	NA
hsa_miR_638	mir638	49	0.00715528	0.095	[-0.185 ;0.200]	0.940277	12	-0.0155104	0.148	[-0.346 ;0.315]	0.918781	Not the same
HSA_MIR_1227	mir1227	27	-0.00984471	0.161	[-0.345 ;0.325]	0.951886	5	0.497865	0.094	[0.095 ;0.901]	0.0335944	Not the same
HSA_MIR_320B	mir320b	77	-0.00574194	0.104	[-0.215 ;0.203]	0.956071	33	0.0364861	0.16	[-0.290 ;0.363]	0.821277	Not the same
hsa_miR_128a	mir128a	69	-0.00851597	0.168	[-0.349 ;0.332]	0.959885	26	-0.0458316	0.211	[-0.480 ;0.389]	0.829823	Negative
hsa_miR_30a_3p	mir30a_3p	31	-0.0095634	0.221	[-0.468 ;0.448]	0.96585	7	0.274721	0.651	[-1.398 ;1.948]	0.690495	Not the same
hsa_miR_206	mir206	23	0.00889152	0.213	[-0.440 ;0.458]	0.967182	5	0.492838	0.198	[-0.358 ;1.344]	0.130263	Positive
hsa_miR_210	mir210	14	-0.0373771	0.897	[-2.035 ;1.961]	0.967573	2	NA	NA	NA	NA	NA
hsa_miR_625	mir625	48	-0.00754488	0.193	[-0.401 ;0.386]	0.96913	13	0.0701336	0.223	[-0.422 ;0.562]	0.75942	Not the same
hsa_miR_627	mir627	18	-0.00223982	0.058	[-0.127 ;0.122]	0.969899	2	NA	NA	NA	NA	NA
hsa_miR_203	mir203	53	-0.00305791	0.085	[-0.176 ;0.169]	0.9714	20	-0.27601	0.225	[-0.748 ;0.196]	0.234933	Negative
mmu_miR_379	mir379	22	0.00515462	0.179	[-0.371 ;0.381]	0.977326	3	NA	NA	NA	NA	NA
hsa_miR_33a	mir33a_b	11	-0.0129	0.448	[-1.012 ;0.986]	0.977607	0	NA	NA	NA	NA	NA
hsa_miR_107	mir107	27	0.00432293	0.165	[-0.339 ;0.347]	0.979386	3	NA	NA	NA	NA	NA
mmu_miR_93	mir93	85	-0.00426298	0.181	[-0.369 ;0.361]	0.981315	40	-0.075335	0.251	[-0.583 ;0.432]	0.765482	Negative
hsa_let_7f	let7f	29	0.00221433	0.259	[-0.545 ;0.549]	0.993286	10	-0.354282	0.373	[-1.214 ;0.506]	0.37001	Not the same
hsa_miR_10b	mir10b_b	73	-0.000539188	0.105	[-0.214 ;0.213]	0.995948	31	-0.257676	0.164	[-0.593 ;0.077]	0.126689	Negative

## Sheet: Sup_Table_5_ADL_endurance
Supplementary table 5: Cross-sectional analyses of reversed ADL endurance score
		Individual Analysis of reversed ADL endurance score					Twin Analysis of reversed ADL endurance score					Across the two analyses
miRNA	miRNA	N	Coef	S.E.	95% CI	p-value	N	Coef	S.E.	95% CI	p-value	Direction of effect
hsa_miR_30d	mir30d_b	21	-1.44948	0.274	[-2.034 ;-0.865]	9.08051e-05	10	-1.24787	0.645	[-4.023 ;1.527]	0.192698	Negative
hsa_miR_331	mir331	68	-0.730545	0.175	[-1.085 ;-0.376]	0.000171438	54	-0.53486	0.503	[-1.569 ;0.499]	0.297296	Negative
hsa_miR_29b	mir29b	24	-1.3129	0.303	[-1.947 ;-0.679]	0.00035851	6	-0.387928	0.536	[-7.202 ;6.426]	0.601317	Negative
hsa_miR_601	mir601	55	-0.452126	0.121	[-0.698 ;-0.207]	0.000639495	34	-0.890823	0.369	[-1.683 ;-0.098]	0.0302028	Negative
hsa_miR_656	mir656	27	-1.456	0.378	[-2.248 ;-0.664]	0.00108485	14	0.581868	1.277	[-2.964 ;4.128]	0.672301	Not the same
hsa_miR_520e	mir520e	22	-0.270717	0.067	[-0.414 ;-0.127]	0.00112277	12	0.861044	1.199	[-2.954 ;4.677]	0.524526	Not the same
hsa_miR_758	mir758	12	-1.3088	0.323	[-2.028 ;-0.590]	0.00230564	2	NA	NA	NA	NA	NA
HSA_MIR_1274A	mir1274a	68	-0.610936	0.188	[-0.991 ;-0.230]	0.00241589	54	-1.1814	0.354	[-1.909 ;-0.454]	0.00255288	Negative
hsa_miR_183	mir183_b	11	1.3191	0.321	[0.593 ;2.045]	0.00264032	2	NA	NA	NA	NA	NA
hsa_miR_484	mir484	69	-0.872163	0.283	[-1.445 ;-0.300]	0.003787	56	-0.0233319	0.717	[-1.493 ;1.447]	0.974262	Negative
hsa_miR_324_5p	mir324_5p	54	1.09619	0.377	[0.329 ;1.863]	0.00646943	38	-0.193541	1.114	[-2.544 ;2.157]	0.864112	Not the same
hsa_miR_146a	mir146a	65	-1.01554	0.363	[-1.750 ;-0.281]	0.00798863	48	-0.057753	0.631	[-1.364 ;1.249]	0.927923	Negative
mmu_miR_451	mir451	69	0.59532	0.215	[0.160 ;1.031]	0.00872345	56	0.62466	0.657	[-0.724 ;1.974]	0.35045	Positive
hsa_miR_196b	mir196b	14	-1.10428	0.357	[-1.891 ;-0.318]	0.0102622	4	NA	NA	NA	NA	NA
hsa_let_7f	let7f	20	1.79504	0.61	[0.486 ;3.104]	0.0107476	10	2.71235	1.397	[-3.299 ;8.723]	0.191706	Positive
hsa_miR_145	mir145	33	-0.781044	0.285	[-1.370 ;-0.193]	0.0115276	18	-2.88048	1.927	[-7.595 ;1.834]	0.185556	Negative
hsa_miR_223	mir223	69	-1.36835	0.531	[-2.444 ;-0.293]	0.0140354	56	-0.0457993	1.071	[-2.243 ;2.152]	0.966204	Negative
hsa_miR_215	mir215	13	0.71293	0.246	[0.166 ;1.260]	0.015777	4	NA	NA	NA	NA	NA
hsa_miR_590_5p	mir590_5p	56	-0.647715	0.257	[-1.170 ;-0.125]	0.0166684	38	-0.42957	0.529	[-1.541 ;0.682]	0.427468	Negative
hsa_miR_485_3p	mir485_3p	20	-0.984238	0.373	[-1.775 ;-0.194]	0.0178313	6	NA	NA	NA	NA	NA
hsa_miR_520b	mir520b	12	-0.66419	0.241	[-1.196 ;-0.133]	0.0188583	0	NA	NA	NA	NA	NA
hsa_miR_598	mir598	59	-0.619578	0.252	[-1.131 ;-0.108]	0.0190408	42	-0.48681	0.644	[-1.834 ;0.861]	0.458838	Negative
HSA_MIR_720	mir720	68	-0.554698	0.228	[-1.017 ;-0.093]	0.0199116	54	-0.773571	0.358	[-1.509 ;-0.038]	0.0399724	Negative
hsa_miR_494	mir494	24	-0.97396	0.392	[-1.800 ;-0.148]	0.02353	12	0.451532	2.528	[-7.592 ;8.496]	0.869604	Not the same
mmu_miR_379	mir379	19	1.53117	0.61	[0.231 ;2.832]	0.0240597	6	NA	NA	NA	NA	NA
hsa_miR_744	mir744	42	-0.689039	0.291	[-1.283 ;-0.095]	0.0245904	22	-0.0830716	1.188	[-2.770 ;2.604]	0.945778	Negative
hsa_miR_24	mir24	69	-1.17141	0.524	[-2.232 ;-0.111]	0.0313176	56	-0.7939	0.897	[-2.634 ;1.046]	0.383868	Negative
hsa_miR_181a	mir181a	64	-0.663494	0.297	[-1.266 ;-0.061]	0.0317162	48	-0.596963	0.583	[-1.802 ;0.608]	0.316187	Negative
hsa_miR_206	mir206	19	-0.401419	0.171	[-0.766 ;-0.037]	0.0330068	6	1.33604	0.92	[-10.349 ;13.021]	0.38379	Not the same
hsa_miR_92a	mir92a	69	0.941144	0.427	[0.077 ;1.805]	0.0335814	56	0.432614	1.023	[-1.667 ;2.532]	0.675804	Positive
hsa_miR_146b	mir146b	68	-0.885102	0.409	[-1.713 ;-0.057]	0.0367344	54	0.664885	1.109	[-1.616 ;2.945]	0.554176	Not the same
hsa_miR_483_5p	mir483_5p	69	-0.359062	0.167	[-0.698 ;-0.020]	0.0382692	56	0.586241	0.456	[-0.348 ;1.521]	0.209065	Not the same
hsa_miR_190	mir190	49	-0.361357	0.168	[-0.705 ;-0.018]	0.0400983	38	-0.326281	0.419	[-1.206 ;0.553]	0.445836	Negative
hsa_miR_433	mir433	15	-1.34514	0.572	[-2.619 ;-0.071]	0.0404604	8	-8.90678	7.661	[-106.243 ;88.429]	0.452201	Negative
hsa_miR_579	mir579	31	-0.826345	0.381	[-1.616 ;-0.037]	0.0410064	16	-0.293931	1.115	[-3.161 ;2.573]	0.802637	Negative
mmu_miR_495	mir495	55	0.586889	0.277	[0.024 ;1.150]	0.0415888	36	0.713349	0.634	[-0.631 ;2.057]	0.2771	Positive
hsa_miR_199a_3p	mir199a_3p	65	-1.09494	0.525	[-2.158 ;-0.032]	0.043784	50	1.38091	1.467	[-1.648 ;4.409]	0.356035	Not the same
hsa_miR_139_5p	mir139_5p	68	-0.756823	0.367	[-1.499 ;-0.015]	0.0458491	54	-0.168663	0.995	[-2.213 ;1.876]	0.866661	Negative
hsa_miR_365	mir365	49	0.540849	0.274	[-0.015 ;1.097]	0.0563275	24	0.703691	0.432	[-0.247 ;1.655]	0.131683	Positive
HSA_MIR_1290	mir1290	67	-0.435516	0.221	[-0.884 ;0.013]	0.0567798	54	-0.358106	0.424	[-1.229 ;0.513]	0.405717	Negative
hsa_miR_20a	mir20a	69	1.46111	0.746	[-0.048 ;2.971]	0.0574272	56	0.113382	1.654	[-3.280 ;3.507]	0.945847	Positive
hsa_miR_520d_5p	mir520d_5p	36	0.419459	0.225	[-0.044 ;0.883]	0.07395	20	0.802291	0.456	[-0.276 ;1.880]	0.121778	Positive
hsa_miR_642	mir642	20	0.525497	0.281	[-0.070 ;1.121]	0.0797933	6	1.41482	0.148	[-0.462 ;3.291]	0.0662109	Positive
hsa_miR_30c	mir30c	69	-0.342846	0.191	[-0.730 ;0.045]	0.0811814	56	-0.37795	0.339	[-1.074 ;0.318]	0.275135	Negative
hsa_miR_190b	mir190b	10	-0.961744	0.484	[-2.107 ;0.184]	0.0874913	4	NA	NA	NA	NA	NA
hsa_miR_425	mir425_b	33	-0.662377	0.377	[-1.441 ;0.117]	0.0920634	16	-1.12608	1.095	[-3.941 ;1.688]	0.350882	Negative
hsa_miR_363	mir363	10	2.737	1.434	[-0.569 ;6.043]	0.092698	2	NA	NA	NA	NA	NA
hsa_miR_339_3p	mir339_3p	63	-0.470126	0.274	[-1.024 ;0.084]	0.0940564	46	-0.0325384	0.635	[-1.353 ;1.287]	0.959601	Negative
hsa_miR_335	mir335	69	-0.728402	0.427	[-1.592 ;0.135]	0.0958421	56	-1.00616	1.157	[-3.380 ;1.368]	0.392148	Negative
hsa_let_7g	let7g	64	-0.491872	0.292	[-1.084 ;0.100]	0.100764	46	-0.348639	0.739	[-1.882 ;1.185]	0.641854	Negative
hsa_miR_324_3p	mir324_3p	53	0.497208	0.297	[-0.106 ;1.100]	0.102996	34	0.895642	0.668	[-0.527 ;2.318]	0.199627	Positive
hsa_miR_423_5p	mir423_5p	68	-0.748341	0.458	[-1.675 ;0.178]	0.110173	54	-0.774767	0.692	[-2.198 ;0.648]	0.273237	Negative
hsa_miR_27b	mir27b	65	-0.931928	0.575	[-2.095 ;0.232]	0.113195	48	-1.36452	1.017	[-3.469 ;0.740]	0.192998	Negative
hsa_miR_27a	mir27a_b	24	-0.527009	0.319	[-1.190 ;0.136]	0.113242	4	NA	NA	NA	NA	NA
hsa_miR_362	mir362	16	-0.774006	0.472	[-1.786 ;0.238]	0.123148	2	NA	NA	NA	NA	NA
hsa_miR_18a	mir18a	44	-0.854861	0.542	[-1.961 ;0.251]	0.125033	24	-0.721089	1.767	[-4.718 ;3.276]	0.692724	Negative
hsa_miR_126	mir126	68	-0.657162	0.431	[-1.530 ;0.215]	0.135572	54	1.50625	0.957	[-0.461 ;3.473]	0.127539	Not the same
hsa_miR_345	mir345	66	-0.645554	0.426	[-1.508 ;0.217]	0.137737	52	-0.657289	0.542	[-1.773 ;0.458]	0.236296	Negative
hsa_miR_16	mir16	69	0.48396	0.322	[-0.168 ;1.136]	0.141449	56	0.682332	0.645	[-0.641 ;2.006]	0.299498	Positive
hsa_miR_197	mir197	46	-0.973491	0.648	[-2.300 ;0.353]	0.144105	32	-0.836919	1.373	[-3.803 ;2.129]	0.552594	Negative
hsa_miR_625	mir625_b	62	-0.275575	0.186	[-0.652 ;0.101]	0.146523	48	-0.360423	0.311	[-1.003 ;0.282]	0.258	Negative
hsa_miR_99b	mir99b	68	-0.766398	0.52	[-1.819 ;0.286]	0.14868	54	-1.2185	0.887	[-3.042 ;0.605]	0.181404	Negative
HSA_MIR_590_3P	mir590_3p	47	-0.402321	0.275	[-0.963 ;0.159]	0.153938	28	-0.599223	0.675	[-2.086 ;0.887]	0.393895	Negative
hsa_miR_29a	mir29a	68	-0.430098	0.296	[-1.029 ;0.169]	0.154111	54	0.659213	0.644	[-0.665 ;1.984]	0.315735	Not the same
hsa_miR_20b	mir20b	68	0.48741	0.337	[-0.195 ;1.170]	0.156617	54	0.277321	0.491	[-0.732 ;1.287]	0.577114	Positive
hsa_miR_140_3p	mir140_3p	64	0.330276	0.228	[-0.133 ;0.793]	0.156646	48	0.470463	0.447	[-0.454 ;1.395]	0.303361	Positive
hsa_miR_532_3p	mir532_3p	52	0.438188	0.306	[-0.185 ;1.061]	0.161811	32	0.844515	0.392	[0.009 ;1.680]	0.0479081	Positive
hsa_miR_199b	mir199b	15	0.844802	0.572	[-0.415 ;2.105]	0.168053	4	NA	NA	NA	NA	NA
HSA_MIR_1249	mir1249	13	-0.480099	0.327	[-1.200 ;0.240]	0.170215	2	NA	NA	NA	NA	NA
mmu_miR_491	mir491	34	0.302701	0.215	[-0.144 ;0.750]	0.174081	22	2.72774	1.004	[0.413 ;5.042]	0.0263438	Positive
HSA_MIR_1274B	mir1274b	69	-0.540977	0.391	[-1.332 ;0.250]	0.174347	56	-0.954074	0.624	[-2.235 ;0.327]	0.138002	Negative
hsa_miR_222	mir222	68	-0.416561	0.303	[-1.030 ;0.197]	0.177105	54	0.54304	0.574	[-0.636 ;1.722]	0.352464	Not the same
hsa_miR_142_3p	mir142_3p	54	-0.76208	0.554	[-1.886 ;0.362]	0.177564	30	0.249316	1.166	[-2.252 ;2.750]	0.833771	Not the same
hsa_miR_520c_3p	mir520c_3p	12	-0.599969	0.423	[-1.532 ;0.332]	0.184179	0	NA	NA	NA	NA	NA
hsa_miR_106b	mir106b	69	0.783669	0.583	[-0.396 ;1.963]	0.186654	56	0.131125	1.562	[-3.075 ;3.337]	0.933733	Positive
hsa_miR_28	mir28	63	-0.749088	0.575	[-1.913 ;0.415]	0.200562	44	-1.22884	0.773	[-2.836 ;0.379]	0.126822	Negative
hsa_miR_107	mir107	22	0.517797	0.394	[-0.310 ;1.346]	0.205263	6	NA	NA	NA	NA	NA
hsa_miR_93	mir93_b	29	0.442295	0.349	[-0.280 ;1.164]	0.21773	8	0.473214	0.484	[-1.609 ;2.555]	0.431195	Positive
hsa_miR_32	mir32	16	-0.829338	0.644	[-2.220 ;0.562]	0.220197	4	NA	NA	NA	NA	NA
hsa_miR_659	mir659	20	0.359269	0.29	[-0.255 ;0.974]	0.232996	6	NA	NA	NA	NA	NA
hsa_miR_889	mir889	38	0.382527	0.313	[-0.262 ;1.027]	0.23313	22	-0.642073	1.07	[-3.062 ;1.778]	0.563235	Not the same
HSA_MIR_1227	mir1227	24	-0.288368	0.236	[-0.782 ;0.205]	0.236001	8	1.09919	1.217	[-14.368 ;16.566]	0.532425	Not the same
hsa_miR_381	mir381	10	2.31782	1.822	[-1.884 ;6.520]	0.239079	2	NA	NA	NA	NA	NA
hsa_miR_660	mir660	68	0.415353	0.348	[-0.289 ;1.119]	0.2397	54	-0.205213	0.455	[-1.141 ;0.730]	0.655842	Not the same
mmu_miR_93	mir93	68	0.439208	0.369	[-0.307 ;1.186]	0.240908	54	0.369132	0.638	[-0.942 ;1.680]	0.567698	Positive
hsa_miR_383	mir383	39	0.459634	0.387	[-0.336 ;1.255]	0.245807	22	0.843996	1.287	[-2.068 ;3.756]	0.528397	Positive
hsa_miR_454	mir454_b	13	-0.953122	0.779	[-2.667 ;0.761]	0.246476	2	NA	NA	NA	NA	NA
hsa_miR_211	mir211	10	1.04884	0.87	[-0.957 ;3.055]	0.262318	2	NA	NA	NA	NA	NA
hsa_miR_133a	mir133a	45	-0.470101	0.415	[-1.316 ;0.376]	0.266207	20	-1.16323	1.559	[-4.690 ;2.364]	0.474626	Negative
hsa_miR_98	mir98	13	-0.714234	0.62	[-2.118 ;0.689]	0.279323	6	NA	NA	NA	NA	NA
HSA_MIR_191	mir191_b	14	-0.309543	0.273	[-0.911 ;0.292]	0.281726	4	NA	NA	NA	NA	NA
hsa_miR_143	mir143	49	-0.394448	0.361	[-1.128 ;0.339]	0.281898	26	-0.141385	0.747	[-1.786 ;1.503]	0.853354	Negative
hsa_miR_30b	mir30b	68	-0.816649	0.75	[-2.336 ;0.703]	0.283386	54	-0.743763	1.176	[-3.161 ;1.673]	0.53258	Negative
hsa_miR_125a_5p	mir125a_5p	45	-0.290902	0.274	[-0.847 ;0.266]	0.295291	20	0.894006	0.422	[-0.078 ;1.866]	0.0667229	Not the same
hsa_miR_320	mir320	68	-0.514896	0.485	[-1.498 ;0.468]	0.295547	54	0.861352	0.972	[-1.137 ;2.860]	0.383783	Not the same
hsa_miR_203	mir203	41	-0.350569	0.332	[-1.031 ;0.329]	0.299931	24	-0.339944	0.676	[-1.869 ;1.189]	0.627099	Negative
hsa_miR_885_5p	mir885_5p	67	-0.242893	0.233	[-0.714 ;0.228]	0.302791	52	-0.0177336	0.447	[-0.939 ;0.903]	0.968678	Negative
hsa_miR_130b	mir130b	69	-0.590358	0.566	[-1.737 ;0.556]	0.303757	56	-1.42379	0.924	[-3.319 ;0.471]	0.134861	Negative
hsa_miR_151_3p	mir151_3p	62	-0.202925	0.195	[-0.598 ;0.192]	0.304512	50	-0.52417	0.363	[-1.274 ;0.226]	0.161726	Negative
hsa_miR_210	mir210	11	-3.1145	2.863	[-9.885 ;3.656]	0.312737	6	NA	NA	NA	NA	NA
hsa_miR_138	mir138	10	-0.401074	0.378	[-1.273 ;0.471]	0.319601	0	NA	NA	NA	NA	NA
hsa_miR_339_5p	mir339_5p	23	0.462366	0.45	[-0.498 ;1.422]	0.320898	14	0.291749	3.398	[-9.142 ;9.725]	0.9357	Positive
hsa_miR_342_3p	mir342_3p	63	-0.27038	0.273	[-0.823 ;0.282]	0.328163	46	0.978469	0.51	[-0.079 ;2.036]	0.0681752	Not the same
hsa_miR_192	mir192	67	0.255393	0.26	[-0.270 ;0.781]	0.331377	52	0.451085	0.608	[-0.802 ;1.704]	0.465392	Positive
hsa_miR_132	mir132	65	0.186703	0.19	[-0.199 ;0.573]	0.333202	50	-1.03099	0.46	[-1.980 ;-0.082]	0.0344777	Not the same
HSA_MIR_151_5P	mir151_5p	36	0.492579	0.501	[-0.537 ;1.522]	0.334327	18	-0.0175783	1.309	[-3.220 ;3.185]	0.989719	Not the same
hsa_miR_766	mir766	68	-0.270864	0.278	[-0.833 ;0.291]	0.335358	54	-0.965125	0.421	[-1.830 ;-0.100]	0.0301579	Negative
hsa_miR_376a	mir376a	58	0.226211	0.232	[-0.244 ;0.697]	0.335985	38	-0.521529	0.581	[-1.741 ;0.698]	0.380951	Not the same
hsa_let_7c	let7c	50	0.333894	0.343	[-0.364 ;1.031]	0.337503	30	0.447864	0.995	[-1.719 ;2.615]	0.660519	Positive
hsa_miR_452	mir452	16	-0.692956	0.711	[-2.228 ;0.842]	0.347359	4	NA	NA	NA	NA	NA
hsa_miR_128a	mir128a	54	-0.343273	0.362	[-1.078 ;0.391]	0.349385	34	-1.03427	0.921	[-2.997 ;0.929]	0.27911	Negative
hsa_miR_454	mir454	54	0.241624	0.255	[-0.276 ;0.759]	0.34945	34	0.477602	0.468	[-0.519 ;1.474]	0.323243	Positive
hsa_miR_95	mir95	32	0.246053	0.268	[-0.307 ;0.800]	0.367994	14	1.5365	1.254	[-1.945 ;5.018]	0.287667	Positive
hsa_miR_16_1	mir16_1_b	13	0.846404	0.906	[-1.148 ;2.841]	0.370416	2	NA	NA	NA	NA	NA
hsa_miR_26b	mir26b_b	21	-0.46441	0.507	[-1.539 ;0.611]	0.37338	8	-0.228322	1.536	[-19.739 ;19.283]	0.906029	Negative
hsa_miR_26b	mir26b	69	0.592044	0.674	[-0.772 ;1.956]	0.385079	56	0.182186	1.74	[-3.389 ;3.753]	0.917399	Positive
hsa_miR_144	mir144_b	65	0.393202	0.456	[-0.530 ;1.317]	0.394122	48	-0.622288	0.515	[-1.687 ;0.443]	0.239102	Not the same
hsa_miR_376c	mir376c	68	-0.205181	0.244	[-0.698 ;0.288]	0.404979	54	-0.503909	0.471	[-1.472 ;0.465]	0.294676	Negative
hsa_miR_532	mir532	64	0.262713	0.312	[-0.370 ;0.895]	0.405516	48	-0.119098	0.481	[-1.114 ;0.876]	0.806703	Not the same
hsa_miR_199a	mir199a	24	0.639899	0.753	[-0.948 ;2.228]	0.407063	12	2.9841	1.78	[-2.681 ;8.649]	0.192233	Positive
hsa_miR_186	mir186	68	-0.335807	0.402	[-1.150 ;0.478]	0.408772	54	0.53074	0.537	[-0.574 ;1.635]	0.332294	Not the same
hsa_miR_130a	mir130a	69	-0.388221	0.466	[-1.332 ;0.556]	0.410243	56	-0.859319	0.726	[-2.350 ;0.631]	0.247048	Negative
hsa_miR_628_5p	mir628_5p	24	-0.378799	0.453	[-1.335 ;0.578]	0.415041	10	-0.245567	1.164	[-3.950 ;3.458]	0.846414	Negative
hsa_miR_671_3p	mir671_3p	28	-0.558711	0.671	[-1.969 ;0.851]	0.416072	16	-1.02076	0.744	[-2.841 ;0.799]	0.218994	Negative
hsa_miR_411	mir411	44	-0.406013	0.5	[-1.429 ;0.617]	0.423207	30	-1.41366	1.369	[-4.396 ;1.569]	0.322073	Negative
hsa_let_7d	let7d	60	0.321817	0.398	[-0.487 ;1.130]	0.424526	46	1.75991	1.002	[-0.323 ;3.843]	0.0934769	Positive
HSA_MIR_320B	mir320b	61	-0.17016	0.215	[-0.606 ;0.266]	0.434329	42	-0.170991	0.455	[-1.119 ;0.777]	0.710739	Negative
hsa_miR_34a	mir34a	13	-0.639641	0.794	[-2.436 ;1.157]	0.441405	6	NA	NA	NA	NA	NA
hsa_miR_518d	mir518d	63	-0.145746	0.19	[-0.531 ;0.240]	0.448304	46	0.775573	0.43	[-0.117 ;1.668]	0.0851886	Not the same
hsa_let_7e	let7e	65	-0.270705	0.354	[-0.986 ;0.445]	0.448608	50	-0.213875	0.578	[-1.410 ;0.982]	0.714771	Negative
hsa_miR_99b	mir99b_b	52	0.26277	0.35	[-0.450 ;0.976]	0.457953	36	0.0923703	0.608	[-1.191 ;1.376]	0.881123	Positive
hsa_miR_103	mir103	63	-0.306538	0.414	[-1.146 ;0.533]	0.463563	48	0.304459	0.619	[-0.977 ;1.585]	0.627623	Not the same
hsa_miR_361	mir361	55	-0.317358	0.43	[-1.191 ;0.556]	0.465194	36	-0.267874	0.845	[-2.051 ;1.515]	0.755089	Negative
HSA_MIR_1260	mir1260	12	-0.345201	0.453	[-1.389 ;0.698]	0.467516	6	NA	NA	NA	NA	NA
hsa_miR_502_3p	mir502_3p	28	0.345739	0.472	[-0.631 ;1.322]	0.471343	8	1.30881	0.219	[-1.478 ;4.096]	0.105697	Positive
hsa_miR_362_3p	mir362_3p	26	0.262454	0.365	[-0.497 ;1.022]	0.48018	8	1.61531	0.092	[0.448 ;2.782]	0.0361583	Positive
hsa_miR_30e_3p	mir30e_3p	61	-0.149307	0.213	[-0.581 ;0.283]	0.487752	46	-0.380144	0.52	[-1.461 ;0.700]	0.47247	Negative
hsa_miR_34a	mir34a_b	43	0.110988	0.161	[-0.218 ;0.440]	0.496083	22	0.742833	0.494	[-0.376 ;1.861]	0.167213	Positive
hsa_miR_139_3p	mir139_3p	30	-0.501499	0.726	[-2.015 ;1.012]	0.49742	16	2.50632	1.495	[-1.152 ;6.164]	0.144654	Not the same
hsa_miR_26a_1	mir26a_1_b	21	0.261449	0.377	[-0.534 ;1.057]	0.497452	4	NA	NA	NA	NA	NA
hsa_miR_30d	mir30d	68	0.279057	0.42	[-0.572 ;1.130]	0.510729	54	-1.14064	0.589	[-2.352 ;0.070]	0.0637908	Not the same
hsa_miR_410	mir410	62	-0.227635	0.344	[-0.924 ;0.469]	0.512031	46	-1.36071	0.772	[-2.967 ;0.245]	0.0926015	Negative
hsa_miR_191	mir191	69	-0.333592	0.512	[-1.369 ;0.702]	0.51832	56	1.04707	0.867	[-0.731 ;2.826]	0.237543	Not the same
hsa_miR_181a_2	mir181a_2b	13	-1.40604	2.142	[-6.121 ;3.309]	0.525089	2	NA	NA	NA	NA	NA
hsa_miR_185	mir185	63	-0.282463	0.445	[-1.183 ;0.618]	0.529211	44	0.156012	1.147	[-2.229 ;2.541]	0.893107	Not the same
hsa_miR_29a	mir29a_b	13	-0.518534	0.801	[-2.263 ;1.226]	0.52941	0	NA	NA	NA	NA	NA
hsa_miR_501_3p	mir501_3p	13	-0.540007	0.829	[-2.451 ;1.371]	0.532853	8	1.85059	1.673	[-19.402 ;23.103]	0.467864	Not the same
hsa_miR_218	mir218	11	-0.438288	0.681	[-1.956 ;1.079]	0.534359	0	NA	NA	NA	NA	NA
hsa_miR_378	mir378	39	0.193021	0.308	[-0.441 ;0.827]	0.53613	24	-0.205854	0.54	[-1.408 ;0.996]	0.710788	Not the same
hsa_miR_328	mir328	69	-0.399083	0.649	[-1.713 ;0.915]	0.542379	56	-0.19974	1.099	[-2.454 ;2.055]	0.857114	Negative
mmu_miR_374_5p	mir374_5p	67	-0.163667	0.27	[-0.710 ;0.383]	0.547761	52	-0.193339	0.63	[-1.491 ;1.104]	0.76141	Negative
hsa_miR_15a	mir15a	46	-0.254479	0.42	[-1.112 ;0.603]	0.549232	28	-0.941801	0.71	[-2.505 ;0.621]	0.211623	Negative
hsa_miR_195	mir195	68	0.183684	0.307	[-0.439 ;0.806]	0.553661	54	0.284424	0.581	[-0.909 ;1.478]	0.628393	Positive
hsa_miR_301	mir301	63	0.226541	0.382	[-0.547 ;1.000]	0.556399	48	1.1866	0.699	[-0.262 ;2.635]	0.10346	Positive
hsa_miR_576_3p	mir576_3p	34	-0.253946	0.427	[-1.135 ;0.627]	0.557298	16	2.13713	1.132	[-0.632 ;4.906]	0.107881	Not the same
hsa_miR_543	mir543	37	0.269747	0.456	[-0.672 ;1.211]	0.559865	22	-1.19245	1.006	[-3.468 ;1.083]	0.266108	Not the same
hsa_miR_367	mir367	11	0.243198	0.402	[-0.667 ;1.153]	0.560485	2	NA	NA	NA	NA	NA
hsa_miR_133b	mir133b	17	0.611966	1.056	[-1.652 ;2.876]	0.57135	4	NA	NA	NA	NA	NA
hsa_miR_301b	mir301b	31	-0.188881	0.333	[-0.876 ;0.498]	0.576149	10	3.47335	2.774	[-8.463 ;15.410]	0.33714	Not the same
hsa_miR_142_5p	mir142_5p	59	-0.125811	0.224	[-0.579 ;0.328]	0.57734	40	0.592182	0.394	[-0.236 ;1.420]	0.150397	Not the same
hsa_miR_422a	mir422a	22	0.199361	0.361	[-0.562 ;0.961]	0.58781	8	-0.371666	2.371	[-30.495 ;29.752]	0.901003	Not the same
hsa_miR_150	mir150	66	-0.168137	0.312	[-0.800 ;0.464]	0.593107	52	0.691787	0.644	[-0.635 ;2.018]	0.293013	Not the same
hsa_miR_652	mir652	61	0.147183	0.277	[-0.415 ;0.709]	0.59874	44	0.588609	0.547	[-0.553 ;1.731]	0.295131	Positive
HSA_MIR_1291	mir1291	35	-0.256419	0.485	[-1.254 ;0.741]	0.601613	16	2.24259	0.524	[0.896 ;3.589]	0.00785501	Not the same
hsa_miR_9	mir9_b	45	-0.17165	0.326	[-0.837 ;0.493]	0.601913	26	-0.659741	0.512	[-1.787 ;0.467]	0.223995	Negative
hsa_miR_636	mir636	13	-0.106276	0.197	[-0.546 ;0.334]	0.60225	4	NA	NA	NA	NA	NA
hsa_miR_106a	mir106a	68	-0.384801	0.739	[-1.881 ;1.111]	0.605641	56	1.2292	1.16	[-1.156 ;3.614]	0.299134	Not the same
hsa_miR_10b	mir10b_b	56	-0.135297	0.26	[-0.663 ;0.393]	0.605903	40	-0.162141	0.41	[-1.024 ;0.699]	0.697212	Negative
hsa_miR_574_3p	mir574_3p	65	-0.152005	0.296	[-0.750 ;0.446]	0.610002	48	1.06303	0.581	[-0.138 ;2.264]	0.0801145	Not the same
hsa_miR_20a	mir20a_b	14	-0.6912	1.32	[-3.596 ;2.213]	0.610799	4	NA	NA	NA	NA	NA
hsa_miR_627	mir627	12	-0.0572145	0.11	[-0.298 ;0.184]	0.611816	0	NA	NA	NA	NA	NA
hsa_miR_122	mir122	64	0.0929142	0.187	[-0.286 ;0.472]	0.622875	46	0.185783	0.37	[-0.581 ;0.952]	0.620281	Positive
hsa_miR_99a	mir99a	39	0.142439	0.289	[-0.453 ;0.738]	0.626148	26	0.657449	0.518	[-0.482 ;1.797]	0.230287	Positive
mmu_miR_134	mir134	63	-0.123837	0.257	[-0.644 ;0.396]	0.632234	48	-0.665487	0.654	[-2.021 ;0.690]	0.319753	Negative
hsa_miR_31	mir31	24	0.200408	0.418	[-0.669 ;1.070]	0.636539	4	NA	NA	NA	NA	NA
hsa_miR_15a	mir15a_b	12	-0.254694	0.533	[-1.483 ;0.974]	0.645462	6	NA	NA	NA	NA	NA
hsa_miR_645	mir645	66	0.138722	0.304	[-0.478 ;0.755]	0.651236	50	-0.0428251	0.455	[-0.983 ;0.897]	0.925849	Not the same
hsa_miR_193a_5p	mir193a_5p	55	0.131177	0.289	[-0.455 ;0.718]	0.652587	36	0.544787	0.579	[-0.684 ;1.773]	0.36107	Positive
hsa_miR_221	mir221	69	-0.180919	0.4	[-0.990 ;0.628]	0.653455	56	-0.717214	0.74	[-2.235 ;0.801]	0.340974	Negative
hsa_miR_572	mir572	32	-0.122396	0.274	[-0.687 ;0.442]	0.658539	14	0.882921	0.738	[-1.166 ;2.932]	0.297529	Not the same
hsa_miR_29c	mir29c	68	0.123613	0.281	[-0.445 ;0.692]	0.662334	54	-0.40595	0.463	[-1.357 ;0.546]	0.388546	Not the same
hsa_miR_548a	mir548a	69	-0.0829748	0.197	[-0.482 ;0.316]	0.676144	56	0.677431	0.352	[-0.045 ;1.400]	0.0651087	Not the same
hsa_miR_126	mir126_b	69	0.126536	0.303	[-0.488 ;0.741]	0.678928	56	-0.162058	0.483	[-1.152 ;0.828]	0.739576	Not the same
hsa_miR_340	mir340	66	-0.132611	0.324	[-0.789 ;0.524]	0.684925	52	-0.424664	0.702	[-1.874 ;1.024]	0.550933	Negative
hsa_miR_505	mir505_b	30	0.192511	0.474	[-0.791 ;1.176]	0.688599	14	1.23887	0.779	[-0.924 ;3.402]	0.186992	Positive
hsa_miR_27a	mir27a	66	-0.15279	0.391	[-0.945 ;0.639]	0.698033	52	-1.0614	1.077	[-3.280 ;1.157]	0.33389	Negative
mmu_miR_140	mir140	59	-0.101262	0.26	[-0.629 ;0.427]	0.699448	42	1.20572	0.491	[0.181 ;2.231]	0.0234243	Not the same
hsa_miR_194	mir194	37	0.133744	0.346	[-0.576 ;0.843]	0.701865	18	0.83436	1.287	[-2.316 ;3.984]	0.540909	Positive
hsa_miR_125b	mir125b	51	-0.15314	0.415	[-0.999 ;0.693]	0.714673	34	-0.192283	0.807	[-1.912 ;1.527]	0.814806	Negative
hsa_miR_874	mir874	19	0.149831	0.419	[-0.744 ;1.044]	0.72583	6	NA	NA	NA	NA	NA
hsa_miR_17	mir17	68	0.24895	0.707	[-1.182 ;1.680]	0.726662	54	2.63023	1.357	[-0.160 ;5.420]	0.0635569	Positive
hsa_miR_15b	mir15b	69	-0.121472	0.351	[-0.831 ;0.588]	0.730851	56	-0.860551	0.782	[-2.464 ;0.743]	0.280656	Negative
hsa_miR_603	mir603	29	0.158616	0.466	[-0.804 ;1.122]	0.736419	10	1.67359	1.467	[-4.637 ;7.984]	0.372069	Positive
hsa_miR_152	mir152	58	-0.121034	0.365	[-0.862 ;0.620]	0.742256	38	-0.475345	0.705	[-1.956 ;1.006]	0.508701	Negative
hsa_miR_330	mir330	34	0.152472	0.485	[-0.846 ;1.150]	0.755633	16	1.1629	1.189	[-1.893 ;4.219]	0.372955	Positive
HSA_MIR_338_5P	mir338_5p	39	-0.103015	0.329	[-0.776 ;0.570]	0.756271	20	-0.485651	1.088	[-3.058 ;2.087]	0.66882	Negative
hsa_miR_340	mir340_b	41	0.135197	0.452	[-0.788 ;1.059]	0.766747	20	-1.83111	1.687	[-5.721 ;2.059]	0.309357	Not the same
hsa_miR_296	mir296	39	-0.126806	0.431	[-1.008 ;0.755]	0.770678	18	2.44418	0.777	[0.543 ;4.345]	0.0199196	Not the same
hsa_miR_148a	mir148a	67	0.140483	0.484	[-0.840 ;1.121]	0.773255	52	-0.103441	0.846	[-1.845 ;1.638]	0.903622	Not the same
hsa_miR_19b	mir19b	69	0.166965	0.589	[-1.025 ;1.359]	0.778268	56	0.139576	0.788	[-1.477 ;1.756]	0.860731	Positive
rno_miR_7	r_mir7_b	58	-0.0591953	0.212	[-0.490 ;0.371]	0.781784	42	-0.405148	0.372	[-1.185 ;0.374]	0.290213	Negative
hsa_miR_100	mir100	20	-0.213832	0.765	[-1.835 ;1.407]	0.783332	6	NA	NA	NA	NA	NA
hsa_miR_323_3p	mir323_3p	58	0.0584019	0.22	[-0.387 ;0.504]	0.791996	40	0.500874	0.374	[-0.285 ;1.286]	0.197018	Positive
hsa_miR_10a	mir10a	55	0.0820103	0.314	[-0.556 ;0.720]	0.7956	36	-0.0541152	0.645	[-1.422 ;1.314]	0.934195	Not the same
hsa_miR_145	mir145_b	23	-0.159445	0.624	[-1.476 ;1.157]	0.801437	10	-2.42118	1.363	[-8.287 ;3.444]	0.217705	Negative
hsa_miR_19a	mir19a	69	0.150735	0.612	[-1.088 ;1.389]	0.806719	56	0.299546	0.799	[-1.341 ;1.940]	0.710798	Positive
hsa_let_7a	let7a	23	-0.103359	0.425	[-1.005 ;0.798]	0.810987	10	0.549086	0.941	[-2.446 ;3.544]	0.600509	Not the same
hsa_miR_127	mir127	57	-0.0944863	0.414	[-0.933 ;0.744]	0.82059	36	-1.0849	0.715	[-2.594 ;0.425]	0.147818	Negative
hsa_miR_326	mir326	22	0.0776204	0.347	[-0.648 ;0.803]	0.825265	4	NA	NA	NA	NA	NA
hsa_miR_539	mir539	35	-0.0953836	0.46	[-1.041 ;0.850]	0.837368	16	1.13498	0.872	[-1.106 ;3.376]	0.249705	Not the same
hsa_miR_497	mir497	30	-0.126307	0.617	[-1.403 ;1.150]	0.839602	10	-0.489392	0.948	[-3.506 ;2.527]	0.641282	Negative
hsa_miR_26a	mir26a	69	0.0463238	0.229	[-0.416 ;0.509]	0.840464	56	-0.229924	0.628	[-1.518 ;1.058]	0.716942	Not the same
hsa_miR_224	mir224	46	-0.058485	0.302	[-0.674 ;0.557]	0.847874	22	0.647464	1.04	[-1.705 ;3.000]	0.549059	Not the same
hsa_miR_1	mir1	22	-0.0984629	0.511	[-1.176 ;0.979]	0.849379	8	-1.84281	0.125	[-3.429 ;-0.257]	0.0430561	Negative
hsa_miR_204	mir204	43	-0.082634	0.434	[-0.968 ;0.803]	0.850184	20	0.283537	1.216	[-2.468 ;3.035]	0.820908	Not the same
hsa_miR_548c	mir548c	60	-0.0395245	0.214	[-0.474 ;0.395]	0.854669	46	0.444188	0.384	[-0.354 ;1.242]	0.26012	Not the same
hsa_miR_369_3p	mir369_3p	31	-0.0966859	0.552	[-1.241 ;1.048]	0.86254	16	-0.331716	0.934	[-2.733 ;2.070]	0.737025	Negative
hsa_miR_22	mir22_b	41	-0.0886538	0.514	[-1.140 ;0.963]	0.864257	22	-1.26477	0.979	[-3.523 ;0.993]	0.232542	Negative
hsa_miR_148b	mir148b	62	0.0474702	0.284	[-0.529 ;0.623]	0.868297	44	-0.325452	0.736	[-1.855 ;1.204]	0.662716	Not the same
hsa_miR_212	mir212	34	0.0832683	0.5	[-0.944 ;1.110]	0.868903	14	2.21453	1.419	[-1.725 ;6.155]	0.19365	Positive
hsa_miR_516_3p	mir516_3p	16	0.128244	0.768	[-1.532 ;1.788]	0.870029	2	NA	NA	NA	NA	NA
hsa_miR_101	mir101	57	-0.0470111	0.289	[-0.634 ;0.540]	0.871869	38	-0.0104236	0.553	[-1.171 ;1.150]	0.985157	Negative
hsa_miR_155	mir155	59	-0.0297154	0.184	[-0.403 ;0.343]	0.872477	44	0.773037	0.493	[-0.256 ;1.802]	0.132776	Not the same
hsa_miR_629	mir629	20	-0.0603007	0.375	[-0.855 ;0.735]	0.874286	6	NA	NA	NA	NA	NA
hsa_miR_21	mir21	68	-0.130874	0.867	[-1.886 ;1.624]	0.880802	54	-0.555486	1.36	[-3.352 ;2.241]	0.686396	Negative
hsa_miR_939	mir939	19	-0.0816148	0.562	[-1.263 ;1.100]	0.886189	0	NA	NA	NA	NA	NA
hsa_miR_638	mir638	37	0.043709	0.304	[-0.581 ;0.668]	0.886902	16	0.285208	0.384	[-0.654 ;1.225]	0.485737	Positive
hsa_miR_886_5p	mir886_5p	24	-0.055255	0.401	[-0.894 ;0.784]	0.891832	8	0.249013	0.834	[-10.344 ;10.842]	0.815214	Not the same
hsa_miR_375	mir375	57	0.0309477	0.249	[-0.473 ;0.535]	0.901656	40	-0.557047	0.53	[-1.676 ;0.562]	0.308132	Not the same
hsa_miR_329	mir329	11	-0.0791875	0.626	[-1.494 ;1.336]	0.90206	2	NA	NA	NA	NA	NA
hsa_miR_135a	mir135a	11	-0.0884998	0.741	[-1.766 ;1.589]	0.907607	2	NA	NA	NA	NA	NA
hsa_miR_193b	mir193b	66	0.0227563	0.219	[-0.421 ;0.466]	0.917856	50	-0.0733822	0.451	[-1.004 ;0.857]	0.872018	Not the same
hsa_miR_125a_3p	mir125a_3p	10	-0.208183	2.243	[-5.381 ;4.964]	0.928334	2	NA	NA	NA	NA	NA
hsa_miR_628_3p	mir628_3p	32	0.0431182	0.486	[-0.963 ;1.049]	0.930114	14	0.121877	0.562	[-1.322 ;1.565]	0.836769	Positive
hsa_miR_597	mir597	50	0.0368603	0.43	[-0.839 ;0.913]	0.932252	32	0.0269551	0.788	[-1.662 ;1.716]	0.973184	Positive
HSA_MIR_664	mir664	14	-0.0704505	0.841	[-1.974 ;1.833]	0.93511	8	-19.5233	6.652	[-104.039 ;64.993]	0.209043	Negative
hsa_miR_214	mir214	30	-0.047803	0.584	[-1.259 ;1.163]	0.93549	14	-1.00432	2.279	[-7.332 ;5.323]	0.682221	Negative
hsa_miR_487b	mir487b	39	-0.0351605	0.436	[-0.930 ;0.860]	0.936275	24	0.641732	0.83	[-1.237 ;2.520]	0.459435	Not the same
hsa_miR_223	mir223_b	57	0.0232161	0.316	[-0.617 ;0.664]	0.941809	38	-0.457122	0.748	[-2.036 ;1.122]	0.549327	Not the same
hsa_miR_181c	mir181c	34	0.0152006	0.228	[-0.455 ;0.485]	0.947347	16	0.545717	0.628	[-0.991 ;2.083]	0.418317	Positive
hsa_miR_136	mir136_b	37	-0.026218	0.437	[-0.926 ;0.874]	0.952632	22	-0.452198	0.737	[-2.152 ;1.248]	0.556665	Negative
hsa_miR_374	mir374	66	-0.0190492	0.327	[-0.682 ;0.644]	0.953888	54	-0.434083	0.569	[-1.606 ;0.737]	0.452526	Negative
hsa_miR_886_3p	mir886_3p	21	0.0364929	0.671	[-1.373 ;1.446]	0.957216	4	NA	NA	NA	NA	NA
hsa_miR_942	mir942	63	-0.0126959	0.262	[-0.542 ;0.517]	0.961558	44	0.347737	0.486	[-0.663 ;1.358]	0.482168	Not the same
hsa_miR_25	mir25	58	0.0139809	0.412	[-0.823 ;0.851]	0.973134	42	1.17351	1.037	[-0.997 ;3.344]	0.271859	Positive
hsa_miR_30a_3p	mir30a_3p	25	-0.0208349	0.685	[-1.455 ;1.413]	0.976061	10	2.20584	0.62	[-0.460 ;4.872]	0.0706401	Not the same
hsa_miR_511	mir511	22	-0.00877414	0.335	[-0.716 ;0.699]	0.979425	8	1.28384	0.21	[-1.386 ;3.954]	0.103293	Not the same
hsa_miR_30a_5p	mir30a_5p	67	-0.00814051	0.36	[-0.737 ;0.720]	0.982074	52	-0.0424269	0.465	[-1.000 ;0.915]	0.927986	Negative
hsa_miR_10b	mir10b	23	0.00787319	0.629	[-1.314 ;1.330]	0.990153	8	-1.9308	2.029	[-27.706 ;23.844]	0.51571	Not the same
hsa_miR_409_3p	mir409_3p	53	0.00207876	0.183	[-0.369 ;0.374]	0.991009	30	0.0914702	0.578	[-1.157 ;1.340]	0.876628	Positive
hsa_miR_28_3p	mir28_3p	12	0.00842705	1.055	[-2.573 ;2.589]	0.993885	10	1.97415	0.793	[-0.550 ;4.499]	0.0885816	Positive
hsa_miR_625	mir625	35	0.00163978	0.303	[-0.623 ;0.627]	0.995731	18	0.025568	1.259	[-3.054 ;3.105]	0.984451	Positive
hsa_miR_331_5p	mir331_5p	6	NA	NA	NA	NA	0	NA	NA	NA	NA	NA
hsa_miR_33a	mir33a_b	6	NA	NA	NA	NA	0	NA	NA	NA	NA	NA
rno_miR_29c	r_mir29c_b	7	NA	NA	NA	NA	0	NA	NA	NA	NA	NA
hsa_miR_219	mir219	6	NA	NA	NA	NA	2	NA	NA	NA	NA	NA
hsa_miR_141	mir141	7	NA	NA	NA	NA	2	NA	NA	NA	NA	NA
hsa_miR_545	mir545	7	NA	NA	NA	NA	2	NA	NA	NA	NA	NA
mmu_let_7d	let7d_b	8	NA	NA	NA	NA	2	NA	NA	NA	NA	NA
hsa_miR_551b	mir551b	8	NA	NA	NA	NA	2	NA	NA	NA	NA	NA
hsa_miR_655	mir655	8	NA	NA	NA	NA	2	NA	NA	NA	NA	NA
hsa_miR_769_5p	mir769_5p	8	NA	NA	NA	NA	2	NA	NA	NA	NA	NA
hsa_miR_429	mir429	9	NA	NA	NA	NA	2	NA	NA	NA	NA	NA
hsa_miR_130b	mir130b_b	8	NA	NA	NA	NA	4	NA	NA	NA	NA	NA
hsa_miR_370	mir370	9	NA	NA	NA	NA	6	NA	NA	NA	NA	NA

## Sheet: Sup_Table_6_across_indi
Supplementary table 6: Findings across the cross-sectional individual-level analyses
		Across Phenotypes		log hand grip strength					Reversed chair stand test					Reversed ADL strength score					ADL fatigue score					Reversed ADL endurance score					Reversed frailty index
miRNA	miRNA	No. Phenotypes p<0.05	Direction of effect	N	Coef	S.E.	95% CI	p-value	N	Coef	S.E.	95% CI	p-value	N	Coef	S.E.	95% CI	p-value	N	Coef	S.E.	95% CI	p-value	N	Coef	S.E.	95% CI	p-value	N	Coef	S.E.	95% CI	p-value
hsa_miR_24	mir24	4	Negative	70	-0.108998	0.124	[-0.361 ;0.143]	0.38634	65	-0.8742	1.444	[-3.799 ;2.051]	0.548481	86	-0.212575	0.075	[-0.364 ;-0.062]	0.00692278	86	-0.429793	0.186	[-0.805 ;-0.055]	0.025645	69	-1.17141	0.524	[-2.232 ;-0.111]	0.0313176	86	-0.0284404	0.011	[-0.051 ;-0.006]	0.0138721
hsa_miR_145	mir145	3	Not the same	35	0.149745	0.045	[0.056 ;0.244]	0.00314371	30	2.29261	0.751	[0.731 ;3.854]	0.00602947	43	0.0664907	0.132	[-0.205 ;0.338]	0.618771	43	0.244109	0.288	[-0.349 ;0.837]	0.40511	33	-0.781044	0.285	[-1.370 ;-0.193]	0.0115276	43	0.00929951	0.015	[-0.022 ;0.041]	0.546494
hsa_miR_148b	mir148b	3	Not the same	64	-0.0158165	0.082	[-0.182 ;0.150]	0.848256	58	-1.78887	0.7	[-3.211 ;-0.366]	0.015246	77	-0.28114	0.086	[-0.455 ;-0.107]	0.00223296	77	-0.334614	0.226	[-0.792 ;0.123]	0.146962	62	0.0474702	0.284	[-0.529 ;0.623]	0.868297	77	-0.0357721	0.015	[-0.066 ;-0.006]	0.0206464
hsa_miR_30c	mir30c	3	Negative	70	-0.0123283	0.043	[-0.100 ;0.076]	0.777945	65	-0.0773827	0.824	[-1.748 ;1.593]	0.925728	86	-0.14417	0.06	[-0.265 ;-0.023]	0.0207078	86	-0.488368	0.142	[-0.774 ;-0.202]	0.00130935	69	-0.342846	0.191	[-0.730 ;0.045]	0.0811814	86	-0.0137141	0.007	[-0.027 ;-0.001]	0.042111
hsa_miR_139_5p	mir139_5p	2	Not the same	69	-0.271337	0.122	[-0.517 ;-0.025]	0.0315553	64	0.16118	1.465	[-2.810 ;3.133]	0.913018	85	0.149912	0.17	[-0.193 ;0.493]	0.382885	85	0.0727042	0.386	[-0.706 ;0.852]	0.851524	68	-0.756823	0.367	[-1.499 ;-0.015]	0.0458491	85	0.0220247	0.021	[-0.021 ;0.065]	0.310409
hsa_miR_190	mir190	2	Negative	49	-0.0519193	0.022	[-0.097 ;-0.007]	0.0252588	49	-0.0240148	0.509	[-1.067 ;1.019]	0.962726	58	-0.0150363	0.048	[-0.113 ;0.082]	0.755287	58	-0.0178948	0.12	[-0.263 ;0.227]	0.882529	49	-0.361357	0.168	[-0.705 ;-0.018]	0.0400983	58	-0.0116525	0.007	[-0.025 ;0.002]	0.0938446
hsa_miR_196b	mir196b	2	Not the same	15	-0.238876	0.115	[-0.489 ;0.011]	0.059252	12	1.91694	0.804	[0.097 ;3.737]	0.0410212	16	-0.164045	0.164	[-0.517 ;0.189]	0.334022	16	-0.535079	0.431	[-1.467 ;0.397]	0.236745	14	-1.10428	0.357	[-1.891 ;-0.318]	0.0102622	16	0.0146016	0.029	[-0.048 ;0.077]	0.622571
hsa_miR_221	mir221	2	Negative	70	-0.037553	0.074	[-0.186 ;0.111]	0.612405	65	-3.04166	1.499	[-6.080 ;-0.004]	0.0497453	85	-0.200129	0.14	[-0.484 ;0.083]	0.161646	85	-0.303955	0.348	[-1.006 ;0.398]	0.387216	69	-0.180919	0.4	[-0.990 ;0.628]	0.653455	85	-0.0549198	0.021	[-0.097 ;-0.013]	0.0109535
hsa_miR_27a	mir27a	2	Negative	67	-0.107812	0.1	[-0.310 ;0.095]	0.288037	62	-1.6626	2.034	[-5.787 ;2.462]	0.418977	80	-0.57906	0.114	[-0.810 ;-0.348]	9.05842e-06	80	-0.557697	0.41	[-1.385 ;0.270]	0.180962	66	-0.15279	0.391	[-0.945 ;0.639]	0.698033	80	-0.0484339	0.024	[-0.096 ;-0.001]	0.0459165
hsa_miR_27b	mir27b	2	Negative	67	-0.0673343	0.125	[-0.319 ;0.185]	0.591796	61	-4.88064	1.777	[-8.488 ;-1.273]	0.00945381	81	-0.593988	0.261	[-1.121 ;-0.067]	0.027999	81	-0.76793	0.551	[-1.880 ;0.344]	0.17063	65	-0.931928	0.575	[-2.095 ;0.232]	0.113195	81	-0.0462577	0.026	[-0.099 ;0.006]	0.0820156
hsa_miR_29b	mir29b	2	Not the same	26	-0.106827	0.159	[-0.439 ;0.226]	0.50941	26	-1.39186	1.828	[-5.217 ;2.433]	0.455658	33	0.259489	0.252	[-0.260 ;0.779]	0.312934	33	0.524762	0.763	[-1.051 ;2.100]	0.498446	24	-1.3129	0.303	[-1.947 ;-0.679]	0.00035851	33	0.0495974	0.024	[0.001 ;0.099]	0.0471004
hsa_miR_30b	mir30b	2	Negative	69	-0.146069	0.14	[-0.430 ;0.138]	0.303946	64	-0.518246	2.157	[-4.890 ;3.853]	0.811492	85	-0.379026	0.176	[-0.733 ;-0.025]	0.0365893	85	-1.15003	0.364	[-1.885 ;-0.415]	0.00295599	68	-0.816649	0.75	[-2.336 ;0.703]	0.283386	85	-0.0401476	0.021	[-0.082 ;0.002]	0.0616251
hsa_miR_324_5p	mir324_5p	2	Not the same	56	-0.175432	0.151	[-0.483 ;0.132]	0.254501	53	-2.13764	0.875	[-3.922 ;-0.353]	0.0204468	69	0.125824	0.191	[-0.260 ;0.512]	0.513645	69	-0.206279	0.459	[-1.136 ;0.723]	0.655809	54	1.09619	0.377	[0.329 ;1.863]	0.00646943	69	0.0096601	0.026	[-0.043 ;0.062]	0.710818
hsa_miR_326	mir326	2	Not the same	23	-0.0182164	0.031	[-0.082 ;0.046]	0.558832	22	0.670394	0.481	[-0.341 ;1.682]	0.180635	32	-0.227218	0.107	[-0.449 ;-0.006]	0.0446253	32	-0.550129	0.227	[-1.017 ;-0.083]	0.0228276	22	0.0776204	0.347	[-0.648 ;0.803]	0.825265	32	-0.00157584	0.017	[-0.037 ;0.034]	0.928129
hsa_miR_331	mir331	2	Negative	70	-0.0506628	0.044	[-0.140 ;0.038]	0.256361	64	-0.935968	0.6	[-2.152 ;0.280]	0.1273	84	-0.198198	0.114	[-0.429 ;0.033]	0.0907138	84	-0.520168	0.286	[-1.096 ;0.056]	0.0756454	68	-0.730545	0.175	[-1.085 ;-0.376]	0.000171438	84	-0.0211425	0.01	[-0.042 ;-0.000]	0.0497352
hsa_miR_335	mir335	2	Not the same	70	0.0631928	0.115	[-0.171 ;0.297]	0.587357	65	-3.8464	1.284	[-6.448 ;-1.244]	0.00487108	86	0.078654	0.15	[-0.223 ;0.381]	0.601793	86	0.15794	0.489	[-0.829 ;1.145]	0.748348	69	-0.728402	0.427	[-1.592 ;0.135]	0.0958421	86	-0.0463098	0.021	[-0.088 ;-0.004]	0.0313558
hsa_miR_362_3p	mir362_3p	2	Not the same	27	-0.0469358	0.094	[-0.242 ;0.149]	0.621891	26	2.91027	1.15	[0.512 ;5.309]	0.019857	31	0.212237	0.096	[0.013 ;0.411]	0.0378419	31	0.286587	0.443	[-0.631 ;1.204]	0.524434	26	0.262454	0.365	[-0.497 ;1.022]	0.48018	31	0.0239996	0.019	[-0.014 ;0.062]	0.208876
hsa_miR_363	mir363	2	Positive	12	0.242397	0.295	[-0.438 ;0.923]	0.435024	11	3.08185	3.219	[-4.529 ;10.693]	0.370225	15	1.24182	0.299	[0.584 ;1.900]	0.00160775	15	1.99328	1.004	[-0.217 ;4.203]	0.0726041	10	2.737	1.434	[-0.569 ;6.043]	0.092698	15	0.100893	0.021	[0.055 ;0.147]	0.000564111
hsa_miR_433	mir433	2	Not the same	15	-0.707051	0.15	[-1.041 ;-0.373]	0.000818287	13	-0.574893	1.403	[-3.749 ;2.599]	0.691604	20	0.277652	0.485	[-0.762 ;1.317]	0.575844	20	-0.179889	1.344	[-3.062 ;2.702]	0.895399	15	-1.34514	0.572	[-2.619 ;-0.071]	0.0404604	20	0.0238546	0.039	[-0.059 ;0.107]	0.548503
mmu_miR_451	mir451	2	Not the same	70	0.0703315	0.059	[-0.049 ;0.189]	0.239206	65	1.89262	0.594	[0.689 ;3.096]	0.00292912	86	0.0294873	0.096	[-0.164 ;0.223]	0.759521	86	-0.0183723	0.198	[-0.417 ;0.381]	0.926427	69	0.59532	0.215	[0.160 ;1.031]	0.00872345	86	0.0186388	0.012	[-0.005 ;0.042]	0.113531
hsa_miR_516_3p	mir516_3p	2	Not the same	16	-0.163693	0.225	[-0.649 ;0.321]	0.478901	14	2.56374	1.145	[0.044 ;5.084]	0.0467656	19	0.405896	0.259	[-0.145 ;0.957]	0.137357	19	-0.155653	0.666	[-1.576 ;1.264]	0.818412	16	0.128244	0.768	[-1.532 ;1.788]	0.870029	19	0.0850116	0.03	[0.021 ;0.149]	0.0128745
hsa_miR_520b	mir520b	2	Not the same	12	0.00481682	0.159	[-0.346 ;0.356]	0.976433	12	-0.656878	1.225	[-3.353 ;2.040]	0.602526	14	0.277936	0.215	[-0.188 ;0.743]	0.219529	14	0.23328	0.523	[-0.897 ;1.363]	0.662934	12	-0.66419	0.241	[-1.196 ;-0.133]	0.0188583	14	0.0421854	0.017	[0.006 ;0.078]	0.024331
hsa_miR_579	mir579	2	Not the same	33	-0.13828	0.095	[-0.336 ;0.059]	0.160053	30	0.463071	1.067	[-1.763 ;2.690]	0.66905	40	-0.306252	0.196	[-0.708 ;0.096]	0.12946	40	-0.233025	0.438	[-1.133 ;0.667]	0.598938	31	-0.826345	0.381	[-1.616 ;-0.037]	0.0410064	40	-0.0479274	0.022	[-0.093 ;-0.002]	0.0397758
hsa_miR_603	mir603	2	Not the same	29	-0.0801076	0.109	[-0.306 ;0.146]	0.471026	27	1.47212	1.51	[-1.660 ;4.604]	0.340259	35	0.224593	0.106	[0.008 ;0.441]	0.0427646	35	0.609391	0.2	[0.199 ;1.020]	0.00504098	29	0.158616	0.466	[-0.804 ;1.122]	0.736419	35	0.0104444	0.016	[-0.023 ;0.044]	0.524443
hsa_miR_656	mir656	2	Negative	30	-0.0126486	0.11	[-0.242 ;0.217]	0.909605	29	-1.60859	1.901	[-5.574 ;2.356]	0.407407	33	-0.222065	0.2	[-0.636 ;0.192]	0.278414	33	-0.281534	0.461	[-1.239 ;0.675]	0.548054	27	-1.456	0.378	[-2.248 ;-0.664]	0.00108485	33	-0.0820018	0.038	[-0.160 ;-0.004]	0.0407674
hsa_miR_886_5p	mir886_5p	2	Not the same	25	0.0456218	0.061	[-0.082 ;0.173]	0.461981	25	0.504066	0.918	[-1.424 ;2.432]	0.589634	36	0.267003	0.087	[0.087 ;0.447]	0.005232	36	0.501687	0.182	[0.126 ;0.877]	0.0108879	24	-0.055255	0.401	[-0.894 ;0.784]	0.891832	36	0.0207038	0.015	[-0.010 ;0.051]	0.171144
hsa_miR_92a	mir92a	2	Not the same	70	0.102912	0.103	[-0.105 ;0.311]	0.322681	65	2.87237	1.371	[0.094 ;5.650]	0.0430777	86	0.041671	0.181	[-0.325 ;0.408]	0.819515	86	0.0705344	0.359	[-0.654 ;0.795]	0.845166	69	0.941144	0.427	[0.077 ;1.805]	0.0335814	86	-0.000920865	0.022	[-0.046 ;0.044]	0.967537
hsa_let_7f	let7f	1	Not the same	22	-0.0180172	0.065	[-0.156 ;0.120]	0.784957	21	-2.11613	1.599	[-5.525 ;1.293]	0.205602	29	0.00221433	0.259	[-0.545 ;0.549]	0.993286	29	-0.0752302	0.636	[-1.418 ;1.267]	0.90726	20	1.79504	0.61	[0.486 ;3.104]	0.0107476	29	-0.0363197	0.033	[-0.106 ;0.033]	0.286161
hsa_miR_100	mir100	1	Negative	21	-0.195251	0.063	[-0.329 ;-0.062]	0.00668288	19	-2.66523	2.423	[-7.830 ;2.500]	0.288735	25	-0.646574	0.357	[-1.392 ;0.099]	0.0855546	25	-1.32506	0.656	[-2.694 ;0.044]	0.0571174	20	-0.213832	0.765	[-1.835 ;1.407]	0.783332	25	-0.0488133	0.044	[-0.140 ;0.042]	0.27747
hsa_miR_106a	mir106a	1	Not the same	69	-0.0774106	0.161	[-0.404 ;0.249]	0.633962	64	2.83177	2.284	[-1.796 ;7.460]	0.222865	84	-0.226969	0.148	[-0.525 ;0.071]	0.131691	84	-0.6657	0.312	[-1.295 ;-0.036]	0.0387001	68	-0.384801	0.739	[-1.881 ;1.111]	0.605641	84	-0.0198108	0.015	[-0.051 ;0.011]	0.206728
hsa_miR_106b	mir106b	1	Not the same	70	0.0015654	0.164	[-0.331 ;0.334]	0.992453	65	4.22236	1.441	[1.302 ;7.143]	0.00578303	86	-0.0512662	0.239	[-0.534 ;0.431]	0.831287	86	-0.153166	0.664	[-1.493 ;1.186]	0.818629	69	0.783669	0.583	[-0.396 ;1.963]	0.186654	86	0.0407282	0.027	[-0.014 ;0.096]	0.142352
hsa_miR_10b	mir10b	1	Not the same	25	-0.125679	0.059	[-0.250 ;-0.001]	0.0485818	24	1.16948	1.297	[-1.568 ;3.907]	0.37994	32	-0.178863	0.153	[-0.496 ;0.138]	0.255354	32	-0.281317	0.32	[-0.943 ;0.381]	0.388561	23	0.00787319	0.629	[-1.314 ;1.330]	0.990153	32	-0.0232688	0.022	[-0.070 ;0.023]	0.309598
hsa_miR_122	mir122	1	Not the same	65	0.0145076	0.03	[-0.047 ;0.076]	0.63384	61	0.674296	0.653	[-0.648 ;1.996]	0.308138	81	0.106568	0.08	[-0.054 ;0.268]	0.188971	81	-0.100387	0.204	[-0.511 ;0.311]	0.624568	64	0.0929142	0.187	[-0.286 ;0.472]	0.622875	81	0.0189976	0.008	[0.003 ;0.035]	0.0234971
HSA_MIR_1227	mir1227	1	Not the same	25	-0.158061	0.047	[-0.257 ;-0.059]	0.00341914	22	-1.98014	1.655	[-5.488 ;1.528]	0.248913	27	-0.00984471	0.161	[-0.345 ;0.325]	0.951886	27	0.314778	0.353	[-0.418 ;1.048]	0.38206	24	-0.288368	0.236	[-0.782 ;0.205]	0.236001	27	-0.00493156	0.015	[-0.036 ;0.026]	0.747186
hsa_miR_125b	mir125b	1	Not the same	53	-0.120544	0.055	[-0.233 ;-0.008]	0.0362958	50	0.163057	1.109	[-2.102 ;2.428]	0.884103	63	0.0467916	0.167	[-0.292 ;0.386]	0.781312	63	0.0685202	0.362	[-0.664 ;0.802]	0.850912	51	-0.15314	0.415	[-0.999 ;0.693]	0.714673	63	0.0280867	0.017	[-0.007 ;0.063]	0.109695
hsa_miR_126	mir126_b	1	Not the same	70	0.0709708	0.065	[-0.060 ;0.202]	0.279695	65	-1.00204	1.015	[-3.059 ;1.055]	0.329943	86	-0.110755	0.148	[-0.410 ;0.188]	0.458777	86	-0.2587	0.208	[-0.678 ;0.160]	0.219632	69	0.126536	0.303	[-0.488 ;0.741]	0.678928	86	-0.0347153	0.013	[-0.061 ;-0.008]	0.0116566
HSA_MIR_1274A	mir1274a	1	Not the same	69	-0.0801436	0.07	[-0.222 ;0.062]	0.260409	64	-1.03294	0.539	[-2.124 ;0.058]	0.0628455	84	-0.0940311	0.093	[-0.281 ;0.093]	0.3152	84	-0.134016	0.184	[-0.504 ;0.236]	0.469307	68	-0.610936	0.188	[-0.991 ;-0.230]	0.00241589	84	0.0149963	0.012	[-0.010 ;0.040]	0.232857
hsa_miR_130a	mir130a	1	Negative	70	-0.0315628	0.105	[-0.244 ;0.181]	0.765728	65	-2.51114	1.608	[-5.769 ;0.747]	0.126883	86	-0.270752	0.107	[-0.486 ;-0.055]	0.0149427	86	-0.302433	0.255	[-0.817 ;0.212]	0.241896	69	-0.388221	0.466	[-1.332 ;0.556]	0.410243	86	-0.0294601	0.016	[-0.063 ;0.004]	0.0805042
hsa_miR_133a	mir133a	1	Not the same	45	-0.142392	0.134	[-0.414 ;0.129]	0.294026	41	1.92274	1.519	[-1.185 ;5.030]	0.215768	55	-0.34478	0.177	[-0.703 ;0.014]	0.0590492	55	-0.758688	0.337	[-1.440 ;-0.077]	0.0300082	45	-0.470101	0.415	[-1.316 ;0.376]	0.266207	55	-0.0195676	0.022	[-0.063 ;0.024]	0.368545
hsa_miR_140_3p	mir140_3p	1	Positive	65	0.0775974	0.054	[-0.032 ;0.188]	0.161545	61	1.39226	0.519	[0.340 ;2.445]	0.010968	80	0.126266	0.115	[-0.107 ;0.359]	0.279945	80	0.300503	0.238	[-0.181 ;0.782]	0.214201	64	0.330276	0.228	[-0.133 ;0.793]	0.156646	80	0.00586304	0.012	[-0.018 ;0.029]	0.618496
hsa_miR_142_3p	mir142_3p	1	Not the same	56	-0.157003	0.123	[-0.405 ;0.091]	0.208301	52	-3.55564	1.288	[-6.170 ;-0.941]	0.00912356	66	-0.111386	0.196	[-0.507 ;0.285]	0.573149	66	0.00227394	0.47	[-0.947 ;0.951]	0.996163	54	-0.76208	0.554	[-1.886 ;0.362]	0.177564	66	0.0103786	0.028	[-0.046 ;0.067]	0.713228
hsa_miR_143	mir143	1	Not the same	51	0.0537048	0.053	[-0.053 ;0.161]	0.314151	47	2.3102	1.035	[0.199 ;4.422]	0.0330054	63	-0.0645165	0.095	[-0.258 ;0.129]	0.503328	63	0.158059	0.484	[-0.822 ;1.138]	0.745929	49	-0.394448	0.361	[-1.128 ;0.339]	0.281898	63	0.00861355	0.014	[-0.020 ;0.037]	0.549566
hsa_miR_146a	mir146a	1	Not the same	66	-0.0876927	0.095	[-0.280 ;0.105]	0.36225	61	0.561964	1.065	[-1.595 ;2.719]	0.600715	82	-0.0458094	0.162	[-0.373 ;0.281]	0.778846	82	-0.30112	0.357	[-1.022 ;0.420]	0.403968	65	-1.01554	0.363	[-1.750 ;-0.281]	0.00798863	82	-0.0211755	0.016	[-0.054 ;0.011]	0.195821
hsa_miR_146b	mir146b	1	Negative	69	-0.137052	0.127	[-0.394 ;0.120]	0.287549	64	-0.829831	1.615	[-4.103 ;2.443]	0.610494	85	-0.0775876	0.208	[-0.498 ;0.343]	0.711521	85	-0.0270622	0.484	[-1.003 ;0.949]	0.955659	68	-0.885102	0.409	[-1.713 ;-0.057]	0.0367344	85	-0.0370443	0.025	[-0.087 ;0.013]	0.14148
hsa_miR_148a	mir148a	1	Not the same	68	-0.0317009	0.114	[-0.262 ;0.198]	0.781622	63	-2.28043	1.792	[-5.915 ;1.354]	0.211337	83	-0.160153	0.232	[-0.629 ;0.309]	0.494415	83	-0.368425	0.523	[-1.423 ;0.686]	0.48476	67	0.140483	0.484	[-0.840 ;1.121]	0.773255	83	-0.0540633	0.022	[-0.099 ;-0.009]	0.0198564
hsa_miR_150	mir150	1	Not the same	67	0.0356612	0.069	[-0.104 ;0.175]	0.608233	62	1.85492	0.927	[-0.025 ;3.734]	0.0529126	83	0.154	0.108	[-0.063 ;0.371]	0.159638	83	-0.0382341	0.285	[-0.613 ;0.536]	0.893761	66	-0.168137	0.312	[-0.800 ;0.464]	0.593107	83	0.0391527	0.019	[0.001 ;0.077]	0.0429158
hsa_miR_152	mir152	1	Not the same	61	-0.157451	0.089	[-0.339 ;0.024]	0.0863694	55	0.76832	1.511	[-2.303 ;3.840]	0.614469	71	-0.124107	0.165	[-0.457 ;0.208]	0.455221	71	-0.898745	0.439	[-1.785 ;-0.012]	0.0470962	58	-0.121034	0.365	[-0.862 ;0.620]	0.742256	71	-0.0363694	0.02	[-0.078 ;0.005]	0.0832111
hsa_miR_155	mir155	1	Not the same	60	-0.0370788	0.046	[-0.130 ;0.056]	0.425304	57	0.6305	0.563	[-0.512 ;1.773]	0.270216	75	0.122811	0.078	[-0.034 ;0.280]	0.121427	75	-0.0717259	0.176	[-0.427 ;0.284]	0.685769	59	-0.0297154	0.184	[-0.403 ;0.343]	0.872477	75	0.022403	0.011	[0.000 ;0.045]	0.047135
hsa_miR_15b	mir15b	1	Not the same	70	0.0181603	0.151	[-0.287 ;0.323]	0.904689	65	-1.52514	1.488	[-4.539 ;1.489]	0.31191	85	-0.334084	0.156	[-0.648 ;-0.020]	0.0378113	85	-0.351	0.39	[-1.137 ;0.435]	0.372751	69	-0.121472	0.351	[-0.831 ;0.588]	0.730851	85	-0.00437126	0.021	[-0.047 ;0.038]	0.837556
hsa_miR_16	mir16	1	Positive	70	0.0505068	0.043	[-0.036 ;0.137]	0.246965	65	3.08403	0.698	[1.670 ;4.498]	8.31132e-05	86	0.0948702	0.116	[-0.138 ;0.328]	0.416519	86	0.0389615	0.298	[-0.562 ;0.640]	0.896487	69	0.48396	0.322	[-0.168 ;1.136]	0.141449	86	0.0160494	0.013	[-0.011 ;0.043]	0.230898
hsa_miR_17	mir17	1	Not the same	69	-0.130629	0.162	[-0.459 ;0.198]	0.425879	64	6.18894	1.448	[3.254 ;9.124]	0.000129565	85	-0.0858688	0.255	[-0.600 ;0.428]	0.737546	85	-0.616186	0.536	[-1.698 ;0.466]	0.257	68	0.24895	0.707	[-1.182 ;1.680]	0.726662	85	0.0277749	0.029	[-0.030 ;0.086]	0.341337
hsa_miR_181a	mir181a	1	Not the same	66	0.0144081	0.069	[-0.126 ;0.155]	0.836307	61	-0.0870239	1.235	[-2.594 ;2.420]	0.944223	81	-0.127374	0.085	[-0.298 ;0.044]	0.140164	81	-0.324736	0.253	[-0.836 ;0.187]	0.207089	64	-0.663494	0.297	[-1.266 ;-0.061]	0.0317162	81	-0.0149425	0.013	[-0.041 ;0.011]	0.253873
hsa_miR_183	mir183_b	1	Not the same	12	0.124227	0.063	[-0.016 ;0.265]	0.0774708	10	3.51221	3.273	[-4.034 ;11.059]	0.314474	15	-0.0485229	0.323	[-0.753 ;0.656]	0.88313	15	-0.539708	0.941	[-2.591 ;1.511]	0.576979	11	1.3191	0.321	[0.593 ;2.045]	0.00264032	15	0.00303374	0.045	[-0.095 ;0.101]	0.947385
hsa_miR_190b	mir190b	1	Not the same	10	-0.222733	0.086	[-0.427 ;-0.018]	0.0367238	9	NA	NA	NA	NA	13	0.0375452	0.1	[-0.184 ;0.259]	0.714059	13	-0.00587853	0.554	[-1.239 ;1.227]	0.991735	10	-0.961744	0.484	[-2.107 ;0.184]	0.0874913	13	-0.00455074	0.012	[-0.031 ;0.022]	0.706121
HSA_MIR_191	mir191_b	1	Not the same	16	-0.132997	0.043	[-0.226 ;-0.040]	0.00882115	15	-0.0203358	0.669	[-1.478 ;1.437]	0.976245	19	0.00855296	0.064	[-0.127 ;0.144]	0.895346	19	0.28971	0.175	[-0.080 ;0.660]	0.116427	14	-0.309543	0.273	[-0.911 ;0.292]	0.281726	19	-0.0153675	0.009	[-0.034 ;0.003]	0.0970912
hsa_miR_193a_5p	mir193a_5p	1	Not the same	57	-0.0528262	0.042	[-0.137 ;0.032]	0.213155	53	0.172893	0.984	[-1.830 ;2.176]	0.861653	70	0.234658	0.12	[-0.008 ;0.477]	0.0576416	70	0.557228	0.302	[-0.053 ;1.167]	0.0723819	55	0.131177	0.289	[-0.455 ;0.718]	0.652587	70	0.0351411	0.011	[0.012 ;0.058]	0.00350712
hsa_miR_195	mir195	1	Not the same	69	-0.0334936	0.07	[-0.174 ;0.107]	0.633019	64	0.323061	0.926	[-1.554 ;2.200]	0.729267	84	-0.154871	0.074	[-0.305 ;-0.005]	0.0435092	84	-0.115189	0.242	[-0.604 ;0.374]	0.636837	68	0.183684	0.307	[-0.439 ;0.806]	0.553661	84	0.00165326	0.011	[-0.020 ;0.024]	0.879794
hsa_miR_199a_3p	mir199a_3p	1	Negative	66	-0.0298548	0.161	[-0.357 ;0.297]	0.854299	61	-2.3279	1.861	[-6.106 ;1.450]	0.219255	81	-0.192533	0.279	[-0.756 ;0.371]	0.494615	81	-0.290238	0.549	[-1.399 ;0.819]	0.600098	65	-1.09494	0.525	[-2.158 ;-0.032]	0.043784	81	-0.0552176	0.03	[-0.116 ;0.006]	0.0736156
hsa_miR_203	mir203	1	Not the same	43	-0.0453417	0.041	[-0.130 ;0.040]	0.283728	41	1.88506	0.907	[0.025 ;3.745]	0.047226	53	-0.00305791	0.085	[-0.176 ;0.169]	0.9714	53	-0.133836	0.207	[-0.556 ;0.288]	0.522243	41	-0.350569	0.332	[-1.031 ;0.329]	0.299931	53	0.0143397	0.015	[-0.017 ;0.045]	0.353475
hsa_miR_206	mir206	1	Not the same	20	0.0108212	0.058	[-0.113 ;0.135]	0.855167	19	1.32663	0.79	[-0.369 ;3.022]	0.115419	23	0.00889152	0.213	[-0.440 ;0.458]	0.967182	23	0.113922	0.473	[-0.885 ;1.113]	0.812711	19	-0.401419	0.171	[-0.766 ;-0.037]	0.0330068	23	0.013673	0.017	[-0.022 ;0.049]	0.427508
hsa_miR_210	mir210	1	Not the same	11	0.137714	0.139	[-0.190 ;0.466]	0.353738	10	-7.24364	5.059	[-19.205 ;4.718]	0.195265	14	-0.0373771	0.897	[-2.035 ;1.961]	0.967573	14	0.249603	2.111	[-4.454 ;4.954]	0.908227	11	-3.1145	2.863	[-9.885 ;3.656]	0.312737	14	-0.209359	0.073	[-0.373 ;-0.046]	0.0172909
hsa_miR_211	mir211	1	Not the same	11	-0.0917328	0.147	[-0.425 ;0.241]	0.548861	8	NA	NA	NA	NA	11	-0.547814	0.424	[-1.508 ;0.412]	0.228878	11	-1.46967	0.444	[-2.473 ;-0.466]	0.00904334	10	1.04884	0.87	[-0.957 ;3.055]	0.262318	11	-0.0631285	0.073	[-0.228 ;0.102]	0.409069
hsa_miR_212	mir212	1	Not the same	36	-0.16841	0.077	[-0.326 ;-0.010]	0.0375788	34	1.36936	1.279	[-1.265 ;4.003]	0.294543	45	-0.0385204	0.116	[-0.274 ;0.197]	0.74132	45	-0.351036	0.261	[-0.883 ;0.180]	0.188	34	0.0832683	0.5	[-0.944 ;1.110]	0.868903	45	0.0114959	0.022	[-0.033 ;0.056]	0.602829
hsa_miR_215	mir215	1	Not the same	15	-0.0363593	0.054	[-0.156 ;0.083]	0.516504	15	-0.0325959	0.894	[-1.999 ;1.934]	0.971555	22	0.0272146	0.123	[-0.237 ;0.291]	0.828096	22	-0.150735	0.315	[-0.826 ;0.524]	0.639414	13	0.71293	0.246	[0.166 ;1.260]	0.015777	22	0.0105075	0.011	[-0.013 ;0.034]	0.353373
hsa_miR_223	mir223	1	Negative	70	-0.198195	0.166	[-0.535 ;0.139]	0.240824	65	-1.08295	1.816	[-4.763 ;2.597]	0.55459	86	-0.170319	0.202	[-0.579 ;0.238]	0.404637	86	-0.524505	0.36	[-1.251 ;0.202]	0.152752	69	-1.36835	0.531	[-2.444 ;-0.293]	0.0140354	86	-0.0334243	0.018	[-0.070 ;0.003]	0.0718966
hsa_miR_25	mir25	1	Not the same	60	0.0223752	0.123	[-0.227 ;0.271]	0.856388	55	0.684899	2.319	[-4.028 ;5.398]	0.76952	73	-0.206447	0.126	[-0.461 ;0.048]	0.10887	73	-0.246317	0.282	[-0.815 ;0.322]	0.386778	58	0.0139809	0.412	[-0.823 ;0.851]	0.973134	73	-0.0385811	0.013	[-0.064 ;-0.013]	0.00443193
hsa_miR_29a	mir29a_b	1	Not the same	14	-0.0191466	0.186	[-0.421 ;0.383]	0.919646	13	3.82186	1.201	[1.206 ;6.438]	0.00787211	17	0.18422	0.152	[-0.141 ;0.509]	0.245317	17	0.479584	0.432	[-0.442 ;1.401]	0.284948	13	-0.518534	0.801	[-2.263 ;1.226]	0.52941	17	0.0482623	0.027	[-0.009 ;0.105]	0.0918393
hsa_miR_30a_3p	mir30a_3p	1	Not the same	25	0.0755288	0.095	[-0.125 ;0.276]	0.438742	25	-0.526866	1.393	[-3.442 ;2.388]	0.709418	31	-0.0095634	0.221	[-0.468 ;0.448]	0.96585	31	-0.232231	0.701	[-1.687 ;1.222]	0.743664	25	-0.0208349	0.685	[-1.455 ;1.413]	0.976061	31	-0.0342771	0.016	[-0.067 ;-0.001]	0.042055
hsa_miR_30d	mir30d	1	Not the same	69	0.221263	0.105	[0.008 ;0.434]	0.0422493	64	-0.171766	0.864	[-1.924 ;1.580]	0.843492	84	-0.0334693	0.132	[-0.301 ;0.234]	0.801667	84	0.415519	0.279	[-0.147 ;0.978]	0.143395	68	0.279057	0.42	[-0.572 ;1.130]	0.510729	84	0.00582076	0.017	[-0.028 ;0.039]	0.727643
hsa_miR_30d	mir30d_b	1	Not the same	24	-0.148142	0.109	[-0.379 ;0.082]	0.192966	23	-0.261406	1.023	[-2.419 ;1.896]	0.801312	29	-0.0142576	0.098	[-0.218 ;0.190]	0.885828	29	0.273144	0.487	[-0.741 ;1.287]	0.581188	21	-1.44948	0.274	[-2.034 ;-0.865]	9.08051e-05	29	-0.0273886	0.017	[-0.063 ;0.008]	0.120205
hsa_miR_30e_3p	mir30e_3p	1	Not the same	62	0.0161835	0.047	[-0.079 ;0.111]	0.730903	57	-1.08995	0.692	[-2.496 ;0.316]	0.12446	77	-0.201743	0.093	[-0.390 ;-0.013]	0.0365708	77	-0.265819	0.199	[-0.668 ;0.136]	0.188835	61	-0.149307	0.213	[-0.581 ;0.283]	0.487752	77	-0.0151696	0.011	[-0.037 ;0.007]	0.166536
hsa_miR_32	mir32	1	Not the same	16	-0.116528	0.053	[-0.232 ;-0.001]	0.0485896	15	1.60356	2.351	[-3.572 ;6.779]	0.509376	22	-0.258681	0.463	[-1.236 ;0.718]	0.583723	22	-1.02019	0.966	[-3.058 ;1.018]	0.305665	16	-0.829338	0.644	[-2.220 ;0.562]	0.220197	22	0.0563132	0.039	[-0.025 ;0.138]	0.163747
hsa_miR_324_3p	mir324_3p	1	Not the same	54	0.0766675	0.077	[-0.081 ;0.234]	0.32867	52	1.91734	0.707	[0.478 ;3.357]	0.0106368	68	0.0246569	0.125	[-0.228 ;0.278]	0.844662	68	-0.299546	0.32	[-0.948 ;0.348]	0.355553	53	0.497208	0.297	[-0.106 ;1.100]	0.102996	68	0.00804445	0.017	[-0.025 ;0.042]	0.630008
hsa_miR_331_5p	mir331_5p	1	Not the same	7	NA	NA	NA	NA	6	NA	NA	NA	NA	10	-0.55411	0.214	[-1.038 ;-0.070]	0.0292157	10	-0.450259	0.264	[-1.049 ;0.148]	0.122882	6	NA	NA	NA	NA	10	-0.0653901	0.042	[-0.160 ;0.030]	0.15399
hsa_miR_339_5p	mir339_5p	1	Not the same	26	-0.0350673	0.08	[-0.205 ;0.135]	0.667691	24	-2.71164	1.256	[-5.389 ;-0.034]	0.0474797	33	0.19823	0.177	[-0.172 ;0.568]	0.275843	33	0.48105	0.389	[-0.334 ;1.296]	0.231652	23	0.462366	0.45	[-0.498 ;1.422]	0.320898	33	-0.033892	0.022	[-0.080 ;0.012]	0.140748
hsa_miR_340	mir340_b	1	Not the same	43	-0.139505	0.11	[-0.364 ;0.085]	0.213307	40	-3.84732	1.596	[-7.122 ;-0.573]	0.0229918	55	-0.0305529	0.196	[-0.428 ;0.367]	0.876737	55	0.10761	0.465	[-0.838 ;1.053]	0.818541	41	0.135197	0.452	[-0.788 ;1.059]	0.766747	55	-0.0146601	0.025	[-0.066 ;0.037]	0.565216
hsa_miR_342_3p	mir342_3p	1	Not the same	64	0.0264997	0.051	[-0.077 ;0.130]	0.608405	59	0.80356	0.918	[-1.057 ;2.665]	0.386979	80	0.181065	0.064	[0.052 ;0.311]	0.00727621	80	0.223928	0.145	[-0.069 ;0.517]	0.130051	63	-0.27038	0.273	[-0.823 ;0.282]	0.328163	80	0.0181715	0.01	[-0.002 ;0.039]	0.080281
hsa_miR_361	mir361	1	Negative	58	-0.0585275	0.075	[-0.210 ;0.093]	0.439031	54	-0.627867	1.202	[-3.079 ;1.823]	0.605088	69	-0.147186	0.17	[-0.491 ;0.196]	0.391224	69	-0.192707	0.35	[-0.901 ;0.515]	0.585024	55	-0.317358	0.43	[-1.191 ;0.556]	0.465194	69	-0.0508689	0.014	[-0.080 ;-0.022]	0.00105841
hsa_miR_362	mir362	1	Not the same	17	-0.116554	0.059	[-0.243 ;0.010]	0.0677506	15	3.15021	1.342	[0.251 ;6.049]	0.0353912	24	0.034056	0.166	[-0.312 ;0.380]	0.839444	24	0.181471	0.309	[-0.463 ;0.826]	0.563367	16	-0.774006	0.472	[-1.786 ;0.238]	0.123148	24	0.0149404	0.026	[-0.038 ;0.068]	0.564724
hsa_miR_365	mir365	1	Not the same	51	-0.0222286	0.04	[-0.103 ;0.059]	0.581118	47	1.01105	0.681	[-0.378 ;2.400]	0.147855	64	0.132433	0.071	[-0.010 ;0.275]	0.0681206	64	0.172246	0.223	[-0.279 ;0.624]	0.445068	49	0.540849	0.274	[-0.015 ;1.097]	0.0563275	64	0.0246358	0.012	[0.001 ;0.048]	0.041535
hsa_miR_370	mir370	1	Positive	11	0.203214	0.068	[0.037 ;0.369]	0.024187	10	4.73667	3.194	[-3.079 ;12.552]	0.188617	15	1.56372	1.142	[-0.982 ;4.109]	0.200997	15	3.32922	3	[-3.355 ;10.014]	0.293076	9	NA	NA	NA	NA	15	0.0378517	0.062	[-0.101 ;0.177]	0.557001
hsa_miR_374	mir374	1	Not the same	67	0.0101222	0.076	[-0.145 ;0.165]	0.895321	62	-0.271206	0.818	[-1.929 ;1.387]	0.742195	82	-0.10628	0.102	[-0.312 ;0.100]	0.303827	82	-0.455685	0.178	[-0.816 ;-0.096]	0.0143217	66	-0.0190492	0.327	[-0.682 ;0.644]	0.953888	82	0.00507259	0.014	[-0.023 ;0.033]	0.715585
mmu_miR_374_5p	mir374_5p	1	Negative	69	-0.125216	0.094	[-0.316 ;0.066]	0.192149	63	-0.39089	1.166	[-2.759 ;1.977]	0.73954	83	-0.26684	0.124	[-0.516 ;-0.017]	0.0367725	83	-0.349341	0.241	[-0.836 ;0.137]	0.154866	67	-0.163667	0.27	[-0.710 ;0.383]	0.547761	83	-0.00197758	0.014	[-0.030 ;0.026]	0.889214
mmu_miR_379	mir379	1	Not the same	20	0.274972	0.259	[-0.275 ;0.824]	0.304515	19	0.971601	4.242	[-8.071 ;10.014]	0.821944	22	0.00515462	0.179	[-0.371 ;0.381]	0.977326	22	0.212048	0.864	[-1.604 ;2.028]	0.808999	19	1.53117	0.61	[0.231 ;2.832]	0.0240597	22	-8.57247e-05	0.025	[-0.052 ;0.052]	0.997256
hsa_miR_423_5p	mir423_5p	1	Not the same	69	-0.0743572	0.108	[-0.293 ;0.145]	0.495813	64	1.33978	1.719	[-2.146 ;4.825]	0.44071	85	-0.184696	0.209	[-0.607 ;0.237]	0.382218	85	-0.304318	0.536	[-1.386 ;0.778]	0.573281	68	-0.748341	0.458	[-1.675 ;0.178]	0.110173	85	-0.0440862	0.02	[-0.085 ;-0.003]	0.0360317
hsa_miR_454	mir454	1	Not the same	56	-0.00124571	0.063	[-0.130 ;0.128]	0.984454	52	0.886943	1.141	[-1.435 ;3.209]	0.442671	68	0.245385	0.104	[0.035 ;0.455]	0.0232127	68	0.402502	0.261	[-0.124 ;0.929]	0.130292	54	0.241624	0.255	[-0.276 ;0.759]	0.34945	68	0.0156335	0.011	[-0.008 ;0.039]	0.179803
hsa_miR_483_5p	mir483_5p	1	Not the same	70	-0.0596349	0.047	[-0.154 ;0.035]	0.208509	65	-0.378392	0.975	[-2.353 ;1.596]	0.70003	86	0.12446	0.064	[-0.004 ;0.253]	0.056975	86	0.0653674	0.172	[-0.282 ;0.412]	0.705694	69	-0.359062	0.167	[-0.698 ;-0.020]	0.0382692	86	0.012165	0.01	[-0.008 ;0.032]	0.219852
hsa_miR_484	mir484	1	Not the same	70	-0.154768	0.102	[-0.361 ;0.051]	0.136095	65	0.431446	1.007	[-1.608 ;2.471]	0.670713	86	-0.0526699	0.135	[-0.325 ;0.220]	0.698146	86	-0.404731	0.265	[-0.939 ;0.129]	0.133626	69	-0.872163	0.283	[-1.445 ;-0.300]	0.003787	86	-0.0189068	0.016	[-0.050 ;0.013]	0.232591
hsa_miR_485_3p	mir485_3p	1	Not the same	22	-0.0059335	0.088	[-0.192 ;0.180]	0.946869	20	-0.596375	2.249	[-5.390 ;4.198]	0.794499	27	-0.0313409	0.157	[-0.361 ;0.299]	0.844141	27	0.253881	0.41	[-0.607 ;1.115]	0.543481	20	-0.984238	0.373	[-1.775 ;-0.194]	0.0178313	27	0.0198172	0.018	[-0.018 ;0.057]	0.279434
hsa_miR_494	mir494	1	Not the same	25	0.0614072	0.081	[-0.108 ;0.231]	0.457159	24	0.274699	1.666	[-3.226 ;3.775]	0.870889	33	-0.0546891	0.197	[-0.460 ;0.350]	0.783285	33	0.225238	0.477	[-0.757 ;1.208]	0.640992	24	-0.97396	0.392	[-1.800 ;-0.148]	0.02353	33	-0.00854535	0.021	[-0.052 ;0.034]	0.685891
mmu_miR_495	mir495	1	Positive	57	0.0465494	0.074	[-0.104 ;0.197]	0.534332	52	0.466756	1.05	[-1.672 ;2.605]	0.659579	67	0.193137	0.169	[-0.149 ;0.535]	0.260703	67	0.56856	0.346	[-0.131 ;1.268]	0.108018	55	0.586889	0.277	[0.024 ;1.150]	0.0415888	67	0.00342631	0.015	[-0.027 ;0.034]	0.819062
hsa_miR_497	mir497	1	Not the same	31	0.0131121	0.051	[-0.092 ;0.119]	0.799731	28	0.42553	0.972	[-1.585 ;2.436]	0.665596	39	0.138959	0.138	[-0.143 ;0.421]	0.322994	39	0.817945	0.347	[0.109 ;1.527]	0.0250965	30	-0.126307	0.617	[-1.403 ;1.150]	0.839602	39	0.0212961	0.018	[-0.016 ;0.058]	0.247696
hsa_miR_518d	mir518d	1	Not the same	63	-0.0682232	0.047	[-0.163 ;0.027]	0.153434	59	0.864549	0.675	[-0.504 ;2.233]	0.208296	77	0.180295	0.089	[0.001 ;0.360]	0.0491606	77	0.166561	0.215	[-0.266 ;0.600]	0.441957	63	-0.145746	0.19	[-0.531 ;0.240]	0.448304	77	0.0232834	0.012	[-0.001 ;0.047]	0.0561339
hsa_miR_520c_3p	mir520c_3p	1	Not the same	12	-0.277556	0.185	[-0.685 ;0.130]	0.161784	10	2.45693	4.071	[-6.752 ;11.666]	0.561037	12	-0.676494	0.361	[-1.471 ;0.119]	0.0878831	12	-1.61461	0.719	[-3.198 ;-0.031]	0.0463489	12	-0.599969	0.423	[-1.532 ;0.332]	0.184179	12	-0.0540031	0.033	[-0.127 ;0.019]	0.129667
hsa_miR_520d_5p	mir520d_5p	1	Positive	36	0.0311218	0.091	[-0.155 ;0.217]	0.73382	32	0.203503	0.557	[-0.945 ;1.352]	0.71813	41	0.30112	0.12	[0.054 ;0.548]	0.0185252	41	0.350247	0.283	[-0.229 ;0.929]	0.225468	36	0.419459	0.225	[-0.044 ;0.883]	0.07395	41	0.0199361	0.014	[-0.008 ;0.048]	0.154292
hsa_miR_520e	mir520e	1	Not the same	24	0.00777468	0.028	[-0.051 ;0.067]	0.783587	22	-0.115607	0.577	[-1.346 ;1.115]	0.844009	33	0.00692296	0.051	[-0.100 ;0.114]	0.89396	33	-0.0711694	0.122	[-0.324 ;0.182]	0.564948	22	-0.270717	0.067	[-0.414 ;-0.127]	0.00112277	33	-0.001254	0.009	[-0.020 ;0.018]	0.891131
hsa_miR_532_3p	mir532_3p	1	Not the same	54	0.00746209	0.051	[-0.097 ;0.112]	0.885673	52	-0.43986	0.885	[-2.242 ;1.362]	0.622454	66	0.108832	0.111	[-0.117 ;0.335]	0.334838	66	-0.0414776	0.33	[-0.710 ;0.627]	0.900666	52	0.438188	0.306	[-0.185 ;1.061]	0.161811	66	0.0316487	0.015	[0.002 ;0.062]	0.0388855
hsa_miR_548a	mir548a	1	Not the same	70	-0.030576	0.04	[-0.112 ;0.051]	0.451245	65	0.867478	0.604	[-0.357 ;2.092]	0.159462	85	0.10272	0.047	[0.007 ;0.198]	0.0360203	85	0.0839267	0.129	[-0.177 ;0.344]	0.519021	69	-0.0829748	0.197	[-0.482 ;0.316]	0.676144	85	0.0116917	0.008	[-0.005 ;0.029]	0.173878
hsa_miR_551b	mir551b	1	Not the same	9	NA	NA	NA	NA	8	NA	NA	NA	NA	10	-0.0145048	0.019	[-0.058 ;0.029]	0.459987	10	-0.109917	0.037	[-0.195 ;-0.025]	0.0173075	8	NA	NA	NA	NA	10	0.00789794	0.006	[-0.005 ;0.021]	0.209041
hsa_miR_572	mir572	1	Negative	34	-0.122391	0.07	[-0.266 ;0.021]	0.0918647	31	-0.293069	0.682	[-1.703 ;1.117]	0.671241	44	-0.159018	0.076	[-0.314 ;-0.004]	0.0449645	44	-0.330727	0.21	[-0.760 ;0.098]	0.125944	32	-0.122396	0.274	[-0.687 ;0.442]	0.658539	44	-0.0125153	0.009	[-0.032 ;0.007]	0.190931
hsa_miR_590_5p	mir590_5p	1	Not the same	57	-0.0951018	0.098	[-0.293 ;0.103]	0.336766	53	0.0706399	0.803	[-1.564 ;1.705]	0.930471	67	-0.280018	0.14	[-0.562 ;0.002]	0.0515756	67	-0.538858	0.307	[-1.158 ;0.081]	0.0864134	56	-0.647715	0.257	[-1.170 ;-0.125]	0.0166684	67	-0.00672089	0.022	[-0.051 ;0.038]	0.761492
hsa_miR_598	mir598	1	Not the same	61	0.0288145	0.055	[-0.083 ;0.140]	0.603664	56	0.109533	0.831	[-1.580 ;1.799]	0.895969	74	0.0351566	0.118	[-0.202 ;0.273]	0.76636	74	0.252456	0.324	[-0.403 ;0.908]	0.440877	59	-0.619578	0.252	[-1.131 ;-0.108]	0.0190408	74	0.00355068	0.013	[-0.024 ;0.031]	0.792628
hsa_miR_601	mir601	1	Not the same	57	-0.0151558	0.039	[-0.094 ;0.064]	0.700491	51	0.080586	0.69	[-1.321 ;1.482]	0.907653	70	-0.0517221	0.07	[-0.194 ;0.090]	0.465685	70	-0.205245	0.232	[-0.673 ;0.263]	0.381041	55	-0.452126	0.121	[-0.698 ;-0.207]	0.000639495	70	-0.014226	0.01	[-0.034 ;0.005]	0.151574
hsa_miR_625	mir625	1	Not the same	38	0.127726	0.052	[0.021 ;0.235]	0.0212498	36	-1.02798	1.565	[-4.244 ;2.188]	0.516984	48	-0.00754488	0.193	[-0.401 ;0.386]	0.96913	48	0.00979752	0.462	[-0.929 ;0.949]	0.983191	35	0.00163978	0.303	[-0.623 ;0.627]	0.995731	48	-0.000671382	0.022	[-0.045 ;0.044]	0.975758
hsa_miR_628_5p	mir628_5p	1	Not the same	25	-0.139778	0.152	[-0.460 ;0.180]	0.37076	24	0.914955	1.156	[-1.525 ;3.355]	0.43971	31	-0.120231	0.149	[-0.429 ;0.188]	0.427755	31	-0.610036	0.27	[-1.170 ;-0.050]	0.0340408	24	-0.378799	0.453	[-1.335 ;0.578]	0.415041	31	0.000215411	0.02	[-0.042 ;0.043]	0.991699
hsa_miR_629	mir629	1	Not the same	22	0.0118056	0.057	[-0.108 ;0.132]	0.838346	22	0.522377	1.355	[-2.336 ;3.381]	0.704624	28	0.190127	0.109	[-0.037 ;0.418]	0.096876	28	0.601271	0.219	[0.146 ;1.056]	0.0120329	20	-0.0603007	0.375	[-0.855 ;0.735]	0.874286	28	0.025011	0.017	[-0.010 ;0.060]	0.148975
hsa_miR_636	mir636	1	Negative	12	-0.0382574	0.016	[-0.074 ;-0.003]	0.0373849	10	-0.295336	0.178	[-0.697 ;0.107]	0.130775	16	-0.0314092	0.035	[-0.108 ;0.045]	0.389561	16	-0.166063	0.09	[-0.363 ;0.031]	0.090802	13	-0.106276	0.197	[-0.546 ;0.334]	0.60225	16	-0.00609519	0.004	[-0.016 ;0.004]	0.194034
hsa_miR_642	mir642	1	Positive	20	0.0298092	0.035	[-0.045 ;0.104]	0.409218	19	0.99111	0.401	[0.140 ;1.842]	0.0252109	26	0.046679	0.059	[-0.076 ;0.169]	0.436542	26	0.243974	0.417	[-0.623 ;1.111]	0.56476	20	0.525497	0.281	[-0.070 ;1.121]	0.0797933	26	0.00557419	0.019	[-0.033 ;0.045]	0.769597
HSA_MIR_720	mir720	1	Not the same	69	-0.1448	0.088	[-0.323 ;0.034]	0.10867	64	-0.900898	0.867	[-2.658 ;0.856]	0.305623	85	-0.116807	0.09	[-0.299 ;0.065]	0.202313	85	0.148181	0.241	[-0.338 ;0.634]	0.541573	68	-0.554698	0.228	[-1.017 ;-0.093]	0.0199116	85	-0.017284	0.013	[-0.045 ;0.010]	0.207291
hsa_miR_744	mir744	1	Not the same	44	-0.0130491	0.1	[-0.217 ;0.191]	0.896768	41	-0.822794	0.972	[-2.821 ;1.175]	0.405069	57	-0.0690219	0.192	[-0.458 ;0.320]	0.720694	57	-0.010539	0.451	[-0.926 ;0.905]	0.981494	42	-0.689039	0.291	[-1.283 ;-0.095]	0.0245904	57	0.00211612	0.023	[-0.045 ;0.049]	0.927544
hsa_miR_758	mir758	1	Not the same	14	-0.302349	0.21	[-0.761 ;0.156]	0.176124	14	2.75584	2.615	[-2.942 ;8.454]	0.312715	16	-0.491772	0.557	[-1.687 ;0.704]	0.392546	16	-1.5854	0.918	[-3.554 ;0.384]	0.106178	12	-1.3088	0.323	[-2.028 ;-0.590]	0.00230564	16	0.0615536	0.041	[-0.027 ;0.150]	0.15619
hsa_miR_766	mir766	1	Negative	69	-0.0509043	0.072	[-0.196 ;0.094]	0.481022	65	-1.20819	0.623	[-2.471 ;0.055]	0.060255	85	-0.231326	0.082	[-0.397 ;-0.065]	0.00748258	85	-0.349213	0.238	[-0.830 ;0.131]	0.149942	68	-0.270864	0.278	[-0.833 ;0.291]	0.335358	85	-0.00750657	0.013	[-0.034 ;0.019]	0.572681
hsa_miR_886_3p	mir886_3p	1	Not the same	23	-0.315833	0.082	[-0.487 ;-0.145]	0.00104353	20	0.27757	1.849	[-3.642 ;4.197]	0.882539	29	0.11078	0.149	[-0.198 ;0.420]	0.466188	29	0.137817	0.333	[-0.550 ;0.826]	0.682458	21	0.0364929	0.671	[-1.373 ;1.446]	0.957216	29	-0.0148959	0.02	[-0.056 ;0.026]	0.455935
mmu_miR_93	mir93	1	Not the same	69	0.0294094	0.106	[-0.186 ;0.245]	0.783916	64	2.57835	1.156	[0.233 ;4.924]	0.0320955	85	-0.00426298	0.181	[-0.369 ;0.361]	0.981315	85	0.225782	0.387	[-0.555 ;1.007]	0.562625	68	0.439208	0.369	[-0.307 ;1.186]	0.240908	85	0.00847573	0.017	[-0.026 ;0.043]	0.624179
hsa_miR_99b	mir99b_b	1	Not the same	53	-0.0465542	0.079	[-0.207 ;0.114]	0.558316	49	3.06436	1.905	[-0.825 ;6.954]	0.118095	64	0.256768	0.124	[0.005 ;0.509]	0.0458406	64	0.338885	0.305	[-0.280 ;0.958]	0.274175	52	0.26277	0.35	[-0.450 ;0.976]	0.457953	64	0.0300184	0.017	[-0.004 ;0.065]	0.0859819
hsa_let_7a	let7a	0	Not the same	23	-0.0214083	0.08	[-0.191 ;0.148]	0.791986	22	-1.88037	1.081	[-4.183 ;0.423]	0.10228	29	-0.0523559	0.093	[-0.246 ;0.141]	0.578072	29	-0.111335	0.261	[-0.655 ;0.432]	0.673816	23	-0.103359	0.425	[-1.005 ;0.798]	0.810987	29	0.00353709	0.016	[-0.031 ;0.038]	0.832353
hsa_let_7c	let7c	0	Not the same	52	-0.0587162	0.067	[-0.195 ;0.077]	0.387083	48	1.76446	1.18	[-0.642 ;4.171]	0.144982	66	-0.102968	0.154	[-0.415 ;0.209]	0.508297	66	-0.149136	0.37	[-0.897 ;0.598]	0.688912	50	0.333894	0.343	[-0.364 ;1.031]	0.337503	66	0.0295899	0.015	[-0.001 ;0.060]	0.0587838
hsa_let_7d	let7d	0	Not the same	61	-0.0874267	0.134	[-0.359 ;0.184]	0.517728	56	-1.65673	1.424	[-4.554 ;1.241]	0.253031	74	0.323794	0.282	[-0.247 ;0.895]	0.258369	74	0.265265	0.753	[-1.256 ;1.787]	0.726424	60	0.321817	0.398	[-0.487 ;1.130]	0.424526	74	0.0126307	0.02	[-0.028 ;0.053]	0.529676
mmu_let_7d	let7d_b	0	Not the same	8	NA	NA	NA	NA	7	NA	NA	NA	NA	11	-0.169332	0.324	[-0.903 ;0.564]	0.614276	11	-0.332638	0.667	[-1.841 ;1.176]	0.629909	8	NA	NA	NA	NA	11	0.0105403	0.035	[-0.070 ;0.091]	0.772714
hsa_let_7e	let7e	0	Not the same	66	0.064527	0.094	[-0.125 ;0.254]	0.495421	61	-1.94976	1.215	[-4.414 ;0.515]	0.117356	80	-0.0522772	0.165	[-0.385 ;0.281]	0.753098	80	-0.280656	0.346	[-0.979 ;0.418]	0.421913	65	-0.270705	0.354	[-0.986 ;0.445]	0.448608	80	-0.0180452	0.019	[-0.056 ;0.019]	0.336847
hsa_let_7g	let7g	0	Not the same	66	-0.0832443	0.092	[-0.269 ;0.102]	0.369078	61	-1.71207	1.28	[-4.311 ;0.887]	0.189773	79	0.149736	0.152	[-0.156 ;0.456]	0.329289	79	-0.0987779	0.447	[-1.002 ;0.804]	0.826334	64	-0.491872	0.292	[-1.084 ;0.100]	0.100764	79	0.0137296	0.021	[-0.028 ;0.056]	0.511901
hsa_miR_1	mir1	0	Not the same	23	-0.102364	0.124	[-0.363 ;0.158]	0.419323	21	1.83255	1.421	[-1.166 ;4.831]	0.214523	29	0.035968	0.214	[-0.408 ;0.480]	0.868058	29	-0.275897	0.543	[-1.402 ;0.850]	0.616302	22	-0.0984629	0.511	[-1.176 ;0.979]	0.849379	29	0.0181002	0.019	[-0.021 ;0.057]	0.342302
hsa_miR_101	mir101	0	Not the same	58	-0.00591441	0.028	[-0.062 ;0.050]	0.831364	56	0.347277	0.738	[-1.152 ;1.846]	0.640826	72	-0.12364	0.107	[-0.340 ;0.093]	0.254986	72	0.0546723	0.364	[-0.682 ;0.791]	0.881515	57	-0.0470111	0.289	[-0.634 ;0.540]	0.871869	72	-0.0161106	0.011	[-0.039 ;0.006]	0.15403
hsa_miR_103	mir103	0	Not the same	64	0.0551868	0.09	[-0.127 ;0.238]	0.543954	59	-1.97924	1.039	[-4.090 ;0.132]	0.0651921	78	-0.16068	0.092	[-0.346 ;0.024]	0.0869554	78	-0.402265	0.221	[-0.849 ;0.045]	0.0766081	63	-0.306538	0.414	[-1.146 ;0.533]	0.463563	78	-0.0132549	0.015	[-0.044 ;0.017]	0.384284
hsa_miR_107	mir107	0	Not the same	23	-0.0331126	0.098	[-0.239 ;0.173]	0.739381	22	-1.59122	1.562	[-4.872 ;1.690]	0.321765	27	0.00432293	0.165	[-0.339 ;0.347]	0.979386	27	-0.167807	0.326	[-0.844 ;0.508]	0.611723	22	0.517797	0.394	[-0.310 ;1.346]	0.205263	27	-0.0171858	0.024	[-0.067 ;0.032]	0.479333
hsa_miR_10a	mir10a	0	Positive	57	0.0924938	0.108	[-0.128 ;0.313]	0.398956	53	0.937911	1.073	[-1.247 ;3.123]	0.388454	71	0.020573	0.097	[-0.175 ;0.216]	0.832333	71	0.00615139	0.262	[-0.523 ;0.535]	0.981357	55	0.0820103	0.314	[-0.556 ;0.720]	0.7956	71	0.023083	0.015	[-0.006 ;0.053]	0.122181
hsa_miR_10b	mir10b_b	0	Not the same	57	-0.0458327	0.04	[-0.127 ;0.036]	0.26091	56	-0.557317	1.128	[-2.853 ;1.738]	0.624613	73	-0.000539188	0.105	[-0.214 ;0.213]	0.995948	73	0.00274283	0.21	[-0.421 ;0.427]	0.989621	56	-0.135297	0.26	[-0.663 ;0.393]	0.605903	73	0.0180891	0.013	[-0.008 ;0.044]	0.167053
HSA_MIR_1249	mir1249	0	Not the same	13	-0.224157	0.132	[-0.515 ;0.067]	0.118016	12	-1.19039	1.918	[-5.464 ;3.083]	0.548741	16	-0.0107918	0.09	[-0.206 ;0.184]	0.906595	16	0.0475755	0.128	[-0.230 ;0.325]	0.717056	13	-0.480099	0.327	[-1.200 ;0.240]	0.170215	16	-0.0112616	0.019	[-0.051 ;0.029]	0.554387
hsa_miR_125a_3p	mir125a_3p	0	Not the same	11	-0.810811	0.4	[-1.715 ;0.093]	0.0730964	9	NA	NA	NA	NA	16	0.0451024	0.519	[-1.068 ;1.158]	0.931985	16	0.46676	0.907	[-1.479 ;2.413]	0.614996	10	-0.208183	2.243	[-5.381 ;4.964]	0.928334	16	0.0191756	0.056	[-0.102 ;0.140]	0.738881
hsa_miR_125a_5p	mir125a_5p	0	Not the same	47	-0.0549759	0.074	[-0.205 ;0.095]	0.461256	43	1.22641	0.958	[-0.732 ;3.185]	0.210507	59	0.119303	0.088	[-0.059 ;0.298]	0.1843	59	0.169413	0.261	[-0.359 ;0.698]	0.520397	45	-0.290902	0.274	[-0.847 ;0.266]	0.295291	59	0.0184487	0.013	[-0.008 ;0.045]	0.169805
hsa_miR_126	mir126	0	Not the same	69	-0.0808003	0.122	[-0.327 ;0.166]	0.510904	64	1.9851	1.681	[-1.421 ;5.392]	0.24523	84	0.181724	0.204	[-0.231 ;0.594]	0.378861	84	0.329222	0.428	[-0.534 ;1.192]	0.445779	68	-0.657162	0.431	[-1.530 ;0.215]	0.135572	84	0.0229859	0.022	[-0.022 ;0.068]	0.307796
HSA_MIR_1260	mir1260	0	Not the same	12	-0.032715	0.138	[-0.350 ;0.285]	0.81817	12	2.86055	2.255	[-2.341 ;8.062]	0.240365	17	-0.036935	0.321	[-0.736 ;0.662]	0.910259	17	-0.104616	1.145	[-2.599 ;2.389]	0.92869	12	-0.345201	0.453	[-1.389 ;0.698]	0.467516	17	0.036871	0.051	[-0.073 ;0.147]	0.480366
hsa_miR_127	mir127	0	Not the same	59	-0.0345999	0.077	[-0.191 ;0.122]	0.657197	53	1.19915	1.618	[-2.092 ;4.491]	0.463803	73	-0.0725125	0.206	[-0.488 ;0.343]	0.726075	73	-0.0511691	0.536	[-1.134 ;1.031]	0.924404	57	-0.0944863	0.414	[-0.933 ;0.744]	0.82059	73	-0.0277332	0.022	[-0.072 ;0.017]	0.213106
HSA_MIR_1274B	mir1274b	0	Not the same	70	0.00645659	0.099	[-0.194 ;0.207]	0.948292	65	-0.914621	1.023	[-2.987 ;1.157]	0.376867	86	-0.0982773	0.188	[-0.477 ;0.281]	0.603406	86	0.158658	0.435	[-0.720 ;1.037]	0.717279	69	-0.540977	0.391	[-1.332 ;0.250]	0.174347	86	0.0236572	0.016	[-0.009 ;0.056]	0.145202
hsa_miR_128a	mir128a	0	Not the same	56	-0.0108148	0.113	[-0.240 ;0.218]	0.924187	51	0.130766	0.981	[-1.868 ;2.129]	0.894804	69	-0.00851597	0.168	[-0.349 ;0.332]	0.959885	69	-0.12026	0.383	[-0.895 ;0.654]	0.755223	54	-0.343273	0.362	[-1.078 ;0.391]	0.349385	69	0.00440193	0.022	[-0.039 ;0.048]	0.839868
HSA_MIR_1290	mir1290	0	Not the same	68	-0.00878855	0.053	[-0.116 ;0.098]	0.868379	63	0.822326	0.684	[-0.565 ;2.210]	0.237252	83	0.0586115	0.078	[-0.098 ;0.215]	0.454188	83	-0.123564	0.205	[-0.537 ;0.290]	0.549695	67	-0.435516	0.221	[-0.884 ;0.013]	0.0567798	83	0.0137553	0.012	[-0.010 ;0.037]	0.247659
HSA_MIR_1291	mir1291	0	Not the same	37	-0.00117107	0.117	[-0.241 ;0.239]	0.992094	34	-0.739829	1.555	[-3.950 ;2.470]	0.638603	47	0.101963	0.172	[-0.248 ;0.452]	0.55657	47	0.165733	0.404	[-0.659 ;0.990]	0.684746	35	-0.256419	0.485	[-1.254 ;0.741]	0.601613	47	0.0429128	0.03	[-0.017 ;0.103]	0.156268
hsa_miR_130b	mir130b	0	Negative	70	-0.079122	0.14	[-0.363 ;0.205]	0.575685	65	-2.96752	1.8	[-6.614 ;0.679]	0.107627	86	-0.0892976	0.169	[-0.430 ;0.252]	0.599834	86	-0.171381	0.455	[-1.090 ;0.748]	0.708558	69	-0.590358	0.566	[-1.737 ;0.556]	0.303757	86	-0.0478074	0.026	[-0.101 ;0.005]	0.0765289
hsa_miR_130b	mir130b_b	0	Not the same	8	NA	NA	NA	NA	7	NA	NA	NA	NA	10	0.222302	0.149	[-0.130 ;0.575]	0.17974	10	0.0797246	0.481	[-1.058 ;1.217]	0.873038	8	NA	NA	NA	NA	10	-0.00789146	0.032	[-0.083 ;0.068]	0.811621
hsa_miR_132	mir132	0	Not the same	66	0.0834368	0.083	[-0.086 ;0.252]	0.323474	62	-0.100874	0.924	[-1.977 ;1.775]	0.913683	81	-0.131005	0.106	[-0.346 ;0.084]	0.225614	81	-0.138753	0.21	[-0.563 ;0.285]	0.512532	65	0.186703	0.19	[-0.199 ;0.573]	0.333202	81	-0.00856321	0.013	[-0.034 ;0.017]	0.499572
hsa_miR_133b	mir133b	0	Not the same	18	-0.218927	0.158	[-0.557 ;0.119]	0.1874	16	-0.845367	3.129	[-7.606 ;5.915]	0.791287	21	0.542879	0.424	[-0.348 ;1.434]	0.216746	21	0.854387	0.894	[-1.024 ;2.733]	0.352026	17	0.611966	1.056	[-1.652 ;2.876]	0.57135	21	0.0282503	0.029	[-0.034 ;0.090]	0.350148
mmu_miR_134	mir134	0	Not the same	64	-0.14623	0.092	[-0.334 ;0.041]	0.122158	59	-0.194165	0.734	[-1.683 ;1.295]	0.792792	80	0.0282356	0.094	[-0.162 ;0.219]	0.766246	80	0.0959079	0.225	[-0.359 ;0.550]	0.67227	63	-0.123837	0.257	[-0.644 ;0.396]	0.632234	80	0.00336855	0.011	[-0.020 ;0.026]	0.76918
hsa_miR_135a	mir135a	0	Not the same	11	-0.095677	0.137	[-0.405 ;0.214]	0.501892	11	3.49687	1.664	[-0.267 ;7.261]	0.0649572	14	-0.0720027	0.157	[-0.414 ;0.270]	0.654591	14	-0.762381	0.415	[-1.667 ;0.142]	0.0912232	11	-0.0884998	0.741	[-1.766 ;1.589]	0.907607	14	-0.0274931	0.026	[-0.085 ;0.030]	0.316298
hsa_miR_136	mir136_b	0	Not the same	38	0.0290804	0.07	[-0.114 ;0.173]	0.679462	34	0.61745	1.778	[-3.080 ;4.314]	0.731802	47	-0.0398867	0.131	[-0.306 ;0.227]	0.762236	47	0.4072	0.237	[-0.075 ;0.890]	0.0952911	37	-0.026218	0.437	[-0.926 ;0.874]	0.952632	47	-0.00341321	0.016	[-0.035 ;0.028]	0.828191
hsa_miR_138	mir138	0	Not the same	11	-0.0927615	0.205	[-0.557 ;0.372]	0.662029	10	3.67814	1.992	[-0.916 ;8.273]	0.10209	13	-0.264343	0.27	[-0.866 ;0.337]	0.350524	13	-0.35206	0.307	[-1.036 ;0.332]	0.278026	10	-0.401074	0.378	[-1.273 ;0.471]	0.319601	13	-0.035308	0.036	[-0.115 ;0.044]	0.346841
hsa_miR_139_3p	mir139_3p	0	Not the same	32	-0.171149	0.216	[-0.620 ;0.277]	0.436379	29	-3.18102	2.111	[-7.599 ;1.237]	0.148273	38	0.07577	0.429	[-0.812 ;0.963]	0.861329	38	-0.129692	0.849	[-1.885 ;1.626]	0.879876	30	-0.501499	0.726	[-2.015 ;1.012]	0.49742	38	-0.0235374	0.03	[-0.085 ;0.038]	0.439521
mmu_miR_140	mir140	0	Not the same	60	0.0054963	0.063	[-0.122 ;0.133]	0.930659	56	0.926766	0.934	[-0.974 ;2.828]	0.328489	73	-0.13695	0.107	[-0.354 ;0.080]	0.209465	73	-0.121426	0.237	[-0.601 ;0.359]	0.61192	59	-0.101262	0.26	[-0.629 ;0.427]	0.699448	73	-0.00312257	0.011	[-0.026 ;0.019]	0.779392
hsa_miR_141	mir141	0	Not the same	8	NA	NA	NA	NA	7	NA	NA	NA	NA	11	-0.0510078	0.221	[-0.560 ;0.458]	0.823162	11	-0.283584	0.45	[-1.322 ;0.755]	0.546566	7	NA	NA	NA	NA	11	0.0204542	0.024	[-0.035 ;0.076]	0.41812
hsa_miR_142_5p	mir142_5p	0	Not the same	59	0.0521826	0.058	[-0.065 ;0.170]	0.373524	56	0.506801	0.995	[-1.511 ;2.524]	0.61351	72	0.14327	0.123	[-0.105 ;0.392]	0.250847	72	0.60594	0.363	[-0.127 ;1.338]	0.102423	59	-0.125811	0.224	[-0.579 ;0.328]	0.57734	72	0.0192734	0.014	[-0.009 ;0.048]	0.177034
hsa_miR_144	mir144_b	0	Not the same	66	0.10496	0.083	[-0.062 ;0.272]	0.212046	62	1.10551	1.124	[-1.175 ;3.386]	0.332102	81	-0.0824119	0.183	[-0.453 ;0.288]	0.655481	81	0.114763	0.37	[-0.632 ;0.862]	0.758079	65	0.393202	0.456	[-0.530 ;1.317]	0.394122	81	0.0180201	0.017	[-0.016 ;0.053]	0.29804
hsa_miR_145	mir145_b	0	Not the same	25	0.0426358	0.058	[-0.078 ;0.163]	0.46917	23	2.38939	1.287	[-0.326 ;5.105]	0.0807944	30	-0.288279	0.259	[-0.824 ;0.248]	0.277547	30	-0.748148	0.532	[-1.849 ;0.353]	0.173066	23	-0.159445	0.624	[-1.476 ;1.157]	0.801437	30	-0.00947442	0.015	[-0.041 ;0.022]	0.54187
hsa_miR_151_3p	mir151_3p	0	Not the same	63	-0.018875	0.05	[-0.121 ;0.083]	0.709074	60	-0.74582	0.596	[-1.956 ;0.464]	0.218988	76	-0.0501235	0.078	[-0.208 ;0.108]	0.525404	76	0.03889	0.157	[-0.278 ;0.356]	0.805423	62	-0.202925	0.195	[-0.598 ;0.192]	0.304512	76	0.000290159	0.013	[-0.026 ;0.027]	0.982637
HSA_MIR_151_5P	mir151_5p	0	Positive	38	0.0461897	0.064	[-0.086 ;0.179]	0.480241	36	0.0560214	1.516	[-3.067 ;3.179]	0.970822	49	0.025459	0.182	[-0.346 ;0.396]	0.889592	49	0.604473	0.4	[-0.211 ;1.420]	0.140618	36	0.492579	0.501	[-0.537 ;1.522]	0.334327	49	0.00224557	0.017	[-0.033 ;0.037]	0.897091
hsa_miR_15a	mir15a	0	Not the same	48	-0.00571501	0.112	[-0.234 ;0.223]	0.959655	44	1.06702	1.198	[-1.387 ;3.521]	0.380644	61	0.286476	0.234	[-0.187 ;0.760]	0.228318	61	0.643363	0.604	[-0.581 ;1.868]	0.294027	46	-0.254479	0.42	[-1.112 ;0.603]	0.549232	61	0.0287414	0.018	[-0.007 ;0.064]	0.110765
hsa_miR_15a	mir15a_b	0	Not the same	12	0.00406548	0.098	[-0.223 ;0.231]	0.968046	10	-1.55846	1.352	[-4.755 ;1.638]	0.286774	15	0.475666	0.337	[-0.267 ;1.218]	0.186115	15	1.29515	0.811	[-0.490 ;3.081]	0.138669	12	-0.254694	0.533	[-1.483 ;0.974]	0.645462	15	0.0305751	0.021	[-0.016 ;0.077]	0.175323
hsa_miR_16_1	mir16_1_b	0	Positive	13	0.19158	0.104	[-0.038 ;0.421]	0.0930225	13	0.133096	1.37	[-2.883 ;3.149]	0.924374	14	0.0938263	0.064	[-0.046 ;0.234]	0.170211	14	0.18358	0.184	[-0.216 ;0.584]	0.337082	13	0.846404	0.906	[-1.148 ;2.841]	0.370416	14	0.0264003	0.018	[-0.013 ;0.065]	0.165623
hsa_miR_181a_2	mir181a_2b	0	Negative	14	-0.152489	0.117	[-0.406 ;0.101]	0.215167	13	-3.09636	2.768	[-9.128 ;2.935]	0.285231	16	-0.476606	0.287	[-1.091 ;0.138]	0.118525	16	-1.06808	0.689	[-2.545 ;0.409]	0.143177	13	-1.40604	2.142	[-6.121 ;3.309]	0.525089	16	-0.0145663	0.084	[-0.195 ;0.166]	0.865178
hsa_miR_181c	mir181c	0	Not the same	36	-0.0451684	0.045	[-0.137 ;0.047]	0.323054	34	0.699015	0.825	[-1.005 ;2.403]	0.405455	43	0.119918	0.092	[-0.068 ;0.308]	0.202689	43	0.226953	0.178	[-0.137 ;0.591]	0.212798	34	0.0152006	0.228	[-0.455 ;0.485]	0.947347	43	0.0157358	0.009	[-0.003 ;0.035]	0.101517
hsa_miR_185	mir185	0	Not the same	65	0.083545	0.146	[-0.213 ;0.380]	0.571632	60	1.71868	1.454	[-1.232 ;4.670]	0.245018	80	-0.0783903	0.232	[-0.546 ;0.389]	0.736637	80	-0.199647	0.468	[-1.143 ;0.744]	0.671538	63	-0.282463	0.445	[-1.183 ;0.618]	0.529211	80	-0.0149293	0.025	[-0.065 ;0.035]	0.548726
hsa_miR_186	mir186	0	Not the same	69	-0.0709206	0.065	[-0.203 ;0.062]	0.285255	64	0.985665	1.015	[-1.070 ;3.042]	0.337651	85	0.0371624	0.158	[-0.281 ;0.355]	0.814871	85	-0.0266448	0.3	[-0.633 ;0.579]	0.929728	68	-0.335807	0.402	[-1.150 ;0.478]	0.408772	85	0.000990905	0.013	[-0.026 ;0.028]	0.941158
hsa_miR_18a	mir18a	0	Not the same	46	-0.135901	0.085	[-0.309 ;0.037]	0.119664	43	0.783848	2.449	[-4.224 ;5.792]	0.751191	58	-0.105317	0.176	[-0.463 ;0.252]	0.553955	58	0.165617	0.645	[-1.143 ;1.474]	0.798841	44	-0.854861	0.542	[-1.961 ;0.251]	0.125033	58	0.0231082	0.026	[-0.030 ;0.077]	0.386218
hsa_miR_191	mir191	0	Not the same	70	-0.123648	0.143	[-0.414 ;0.166]	0.393384	65	1.49519	2.109	[-2.777 ;5.768]	0.482711	86	0.105788	0.208	[-0.315 ;0.526]	0.614167	86	-0.186395	0.39	[-0.974 ;0.601]	0.635204	69	-0.333592	0.512	[-1.369 ;0.702]	0.51832	86	0.00963445	0.025	[-0.040 ;0.059]	0.696219
hsa_miR_192	mir192	0	Not the same	68	-0.00703442	0.064	[-0.137 ;0.122]	0.913036	63	1.02006	0.751	[-0.502 ;2.542]	0.182614	83	0.0438382	0.088	[-0.133 ;0.221]	0.619312	83	-0.2438	0.224	[-0.696 ;0.208]	0.282805	67	0.255393	0.26	[-0.270 ;0.781]	0.331377	83	0.0150134	0.012	[-0.009 ;0.039]	0.221439
hsa_miR_193b	mir193b	0	Not the same	68	0.0299613	0.057	[-0.086 ;0.146]	0.60507	63	0.899465	0.725	[-0.572 ;2.371]	0.222831	82	0.0460166	0.069	[-0.094 ;0.186]	0.511024	82	-0.0665665	0.213	[-0.497 ;0.364]	0.756624	66	0.0227563	0.219	[-0.421 ;0.466]	0.917856	82	0.0176756	0.01	[-0.002 ;0.038]	0.0826779
hsa_miR_194	mir194	0	Not the same	37	-0.101222	0.082	[-0.271 ;0.068]	0.23024	36	0.711354	0.908	[-1.159 ;2.582]	0.440792	48	0.0730526	0.075	[-0.079 ;0.226]	0.336549	48	-0.177775	0.245	[-0.677 ;0.322]	0.473614	37	0.133744	0.346	[-0.576 ;0.843]	0.701865	48	0.0224746	0.014	[-0.006 ;0.051]	0.119146
hsa_miR_197	mir197	0	Not the same	48	-0.132214	0.124	[-0.385 ;0.121]	0.293546	44	0.842842	2.171	[-3.605 ;5.291]	0.700839	57	0.253636	0.289	[-0.334 ;0.842]	0.386079	57	0.390871	0.553	[-0.735 ;1.517]	0.48475	46	-0.973491	0.648	[-2.300 ;0.353]	0.144105	57	-0.0215737	0.029	[-0.081 ;0.038]	0.467888
hsa_miR_199a	mir199a	0	Not the same	25	0.0338277	0.124	[-0.228 ;0.296]	0.788569	24	-1.87136	2.066	[-6.230 ;2.487]	0.377637	31	-0.0763123	0.151	[-0.389 ;0.237]	0.618278	31	-0.638832	0.402	[-1.472 ;0.195]	0.12618	24	0.639899	0.753	[-0.948 ;2.228]	0.407063	31	-0.0306516	0.025	[-0.082 ;0.021]	0.231201
hsa_miR_199b	mir199b	0	Not the same	15	-0.0233788	0.087	[-0.215 ;0.169]	0.793648	15	0.855342	1.945	[-3.426 ;5.136]	0.668624	20	0.0961492	0.35	[-0.645 ;0.837]	0.786811	20	0.268831	0.723	[-1.264 ;1.802]	0.714936	15	0.844802	0.572	[-0.415 ;2.105]	0.168053	20	-0.0134451	0.02	[-0.055 ;0.028]	0.502695
hsa_miR_19a	mir19a	0	Not the same	70	-0.0994949	0.123	[-0.348 ;0.149]	0.422531	65	1.72186	1.181	[-0.672 ;4.116]	0.153413	86	0.113475	0.242	[-0.375 ;0.602]	0.641906	86	-0.188504	0.534	[-1.266 ;0.889]	0.725868	69	0.150735	0.612	[-1.088 ;1.389]	0.806719	86	0.00055804	0.028	[-0.055 ;0.056]	0.98403
hsa_miR_19b	mir19b	0	Not the same	70	-0.103349	0.11	[-0.327 ;0.120]	0.355357	65	2.16062	1.227	[-0.326 ;4.647]	0.0865793	86	-0.0590824	0.214	[-0.491 ;0.372]	0.783641	86	-0.181977	0.436	[-1.061 ;0.697]	0.678289	69	0.166965	0.589	[-1.025 ;1.359]	0.778268	86	-0.0143845	0.02	[-0.055 ;0.026]	0.478068
hsa_miR_204	mir204	0	Not the same	46	-0.122939	0.085	[-0.295 ;0.049]	0.155732	43	1.65276	1.168	[-0.729 ;4.034]	0.166892	55	0.12208	0.119	[-0.119 ;0.363]	0.31202	55	-0.321421	0.324	[-0.978 ;0.335]	0.327606	43	-0.082634	0.434	[-0.968 ;0.803]	0.850184	55	0.00496118	0.02	[-0.036 ;0.046]	0.806493
hsa_miR_20a	mir20a	0	Positive	70	0.150437	0.101	[-0.054 ;0.355]	0.144946	65	4.00663	1.994	[-0.034 ;8.047]	0.0518703	86	0.0574737	0.285	[-0.518 ;0.633]	0.841363	86	0.138597	0.69	[-1.253 ;1.530]	0.841698	69	1.46111	0.746	[-0.048 ;2.971]	0.0574272	86	0.0204096	0.032	[-0.045 ;0.086]	0.530579
hsa_miR_20a	mir20a_b	0	Not the same	16	-0.0160184	0.145	[-0.331 ;0.299]	0.913711	16	1.66112	1.826	[-2.317 ;5.639]	0.380807	20	0.0287918	0.24	[-0.483 ;0.541]	0.90614	20	0.42775	0.92	[-1.533 ;2.388]	0.648543	14	-0.6912	1.32	[-3.596 ;2.213]	0.610799	20	0.0286955	0.04	[-0.057 ;0.114]	0.486492
hsa_miR_20b	mir20b	0	Not the same	69	-0.110153	0.071	[-0.254 ;0.034]	0.129498	64	1.01619	1.087	[-1.187 ;3.220]	0.355901	84	-0.0567531	0.141	[-0.342 ;0.228]	0.689795	84	-0.54129	0.307	[-1.160 ;0.078]	0.084887	68	0.48741	0.337	[-0.195 ;1.170]	0.156617	84	0.0180046	0.016	[-0.015 ;0.051]	0.272736
hsa_miR_21	mir21	0	Negative	69	-0.0939148	0.164	[-0.426 ;0.238]	0.570542	64	-0.605922	2.771	[-6.220 ;5.008]	0.828085	85	-0.218714	0.204	[-0.630 ;0.192]	0.289129	85	-0.76649	0.567	[-1.910 ;0.377]	0.183356	68	-0.130874	0.867	[-1.886 ;1.624]	0.880802	85	-0.0264266	0.034	[-0.095 ;0.042]	0.440181
hsa_miR_214	mir214	0	Not the same	29	0.129857	0.142	[-0.165 ;0.425]	0.371395	26	0.497596	2.103	[-3.890 ;4.885]	0.815381	37	0.316685	0.237	[-0.170 ;0.803]	0.192624	37	0.51783	0.539	[-0.591 ;1.627]	0.34589	30	-0.047803	0.584	[-1.259 ;1.163]	0.93549	37	0.00447495	0.022	[-0.041 ;0.050]	0.841392
hsa_miR_218	mir218	0	Not the same	12	0.0844055	0.19	[-0.334 ;0.503]	0.665594	12	0.234381	1.737	[-3.588 ;4.056]	0.895074	17	0.140246	0.387	[-0.680 ;0.960]	0.721595	17	1.35471	1.103	[-0.983 ;3.692]	0.236966	11	-0.438288	0.681	[-1.956 ;1.079]	0.534359	17	0.012758	0.037	[-0.066 ;0.092]	0.736396
hsa_miR_219	mir219	0	Not the same	8	NA	NA	NA	NA	7	NA	NA	NA	NA	11	-0.509351	0.389	[-1.389 ;0.370]	0.22274	11	-0.167658	0.593	[-1.509 ;1.174]	0.78379	6	NA	NA	NA	NA	11	0.0450829	0.066	[-0.103 ;0.194]	0.509406
hsa_miR_22	mir22_b	0	Not the same	43	0.0185288	0.132	[-0.252 ;0.289]	0.889467	41	1.27748	1.572	[-1.948 ;4.503]	0.423526	52	-0.192868	0.206	[-0.613 ;0.227]	0.356688	52	-0.143153	0.451	[-1.060 ;0.774]	0.752806	41	-0.0886538	0.514	[-1.140 ;0.963]	0.864257	52	-0.00583478	0.031	[-0.070 ;0.058]	0.853445
hsa_miR_222	mir222	0	Not the same	69	-0.130882	0.075	[-0.282 ;0.021]	0.0885438	64	0.245036	0.981	[-1.743 ;2.233]	0.80418	85	0.163276	0.127	[-0.092 ;0.419]	0.203866	85	0.0238293	0.266	[-0.513 ;0.561]	0.929029	68	-0.416561	0.303	[-1.030 ;0.197]	0.177105	85	0.0028697	0.015	[-0.027 ;0.033]	0.847342
hsa_miR_223	mir223_b	0	Not the same	59	-0.00662522	0.081	[-0.171 ;0.158]	0.93542	54	-0.731541	0.766	[-2.291 ;0.828]	0.346721	73	-0.0514874	0.113	[-0.280 ;0.177]	0.651482	73	0.152711	0.25	[-0.352 ;0.658]	0.544533	57	0.0232161	0.316	[-0.617 ;0.664]	0.941809	73	-0.00782181	0.015	[-0.038 ;0.022]	0.599786
hsa_miR_224	mir224	0	Not the same	48	0.0430811	0.091	[-0.143 ;0.229]	0.639855	42	0.82146	1.365	[-1.971 ;3.614]	0.552033	59	0.035645	0.161	[-0.290 ;0.361]	0.825683	59	-0.412548	0.288	[-0.996 ;0.171]	0.160241	46	-0.058485	0.302	[-0.674 ;0.557]	0.847874	59	0.00953575	0.017	[-0.026 ;0.045]	0.588313
hsa_miR_26a	mir26a	0	Not the same	70	-0.0286333	0.13	[-0.291 ;0.234]	0.826459	65	-4.48946	3.007	[-10.583 ;1.604]	0.143971	86	-0.0124285	0.147	[-0.309 ;0.284]	0.932941	86	0.0742122	0.352	[-0.636 ;0.784]	0.833971	69	0.0463238	0.229	[-0.416 ;0.509]	0.840464	86	0.00493086	0.015	[-0.025 ;0.035]	0.738557
hsa_miR_26a_1	mir26a_1_b	0	Not the same	22	-0.0158012	0.087	[-0.198 ;0.167]	0.857799	21	0.31811	1.352	[-2.535 ;3.171]	0.816829	28	0.0284111	0.182	[-0.348 ;0.405]	0.877282	28	0.236974	0.399	[-0.588 ;1.062]	0.557972	21	0.261449	0.377	[-0.534 ;1.057]	0.497452	28	-0.00924159	0.022	[-0.054 ;0.035]	0.672465
hsa_miR_26b	mir26b	0	Not the same	70	-0.0254364	0.137	[-0.303 ;0.253]	0.85406	65	3.82378	2.234	[-0.703 ;8.351]	0.0953769	86	-0.0696575	0.323	[-0.721 ;0.582]	0.830252	86	-0.339187	0.683	[-1.718 ;1.039]	0.622102	69	0.592044	0.674	[-0.772 ;1.956]	0.385079	86	0.0470421	0.034	[-0.022 ;0.116]	0.173883
hsa_miR_26b	mir26b_b	0	Negative	22	-0.0306235	0.058	[-0.154 ;0.093]	0.605288	20	-0.135519	0.585	[-1.383 ;1.112]	0.820026	26	-0.0832736	0.112	[-0.316 ;0.150]	0.464699	26	-0.0188946	0.305	[-0.655 ;0.617]	0.951179	21	-0.46441	0.507	[-1.539 ;0.611]	0.37338	26	-0.0287828	0.019	[-0.068 ;0.010]	0.138911
hsa_miR_27a	mir27a_b	0	Not the same	25	0.0191616	0.078	[-0.143 ;0.182]	0.809219	24	-0.86884	0.927	[-2.796 ;1.058]	0.359067	32	-0.0733782	0.252	[-0.591 ;0.444]	0.772898	32	-0.205883	0.536	[-1.307 ;0.896]	0.703958	24	-0.527009	0.319	[-1.190 ;0.136]	0.113242	32	0.0403158	0.02	[-0.001 ;0.081]	0.0527026
hsa_miR_28	mir28	0	Not the same	65	0.166014	0.093	[-0.022 ;0.354]	0.081481	60	1.90981	2.436	[-3.036 ;6.856]	0.438387	79	-0.2836	0.233	[-0.753 ;0.186]	0.230011	79	-0.521452	0.548	[-1.627 ;0.584]	0.346612	63	-0.749088	0.575	[-1.913 ;0.415]	0.200562	79	-0.0197125	0.019	[-0.057 ;0.018]	0.297046
hsa_miR_28_3p	mir28_3p	0	Not the same	13	-0.0516895	0.118	[-0.332 ;0.228]	0.675455	11	-1.28415	0.897	[-3.480 ;0.912]	0.202382	18	-0.11477	0.399	[-0.994 ;0.764]	0.779183	18	-0.0483663	0.782	[-1.770 ;1.673]	0.951795	12	0.00842705	1.055	[-2.573 ;2.589]	0.993885	18	-0.0354711	0.029	[-0.099 ;0.028]	0.242678
hsa_miR_296	mir296	0	Not the same	40	-0.0138957	0.09	[-0.198 ;0.171]	0.878747	36	0.285327	1.429	[-2.647 ;3.218]	0.843269	49	0.0329958	0.121	[-0.213 ;0.279]	0.787246	49	-0.0313179	0.325	[-0.690 ;0.627]	0.923677	39	-0.126806	0.431	[-1.008 ;0.755]	0.770678	49	-0.0245245	0.024	[-0.074 ;0.025]	0.319851
hsa_miR_29a	mir29a	0	Not the same	69	-0.105076	0.073	[-0.253 ;0.043]	0.158697	65	-1.06936	1.064	[-3.224 ;1.086]	0.32119	84	0.0335794	0.131	[-0.232 ;0.299]	0.799574	84	-0.0502518	0.276	[-0.607 ;0.507]	0.856352	68	-0.430098	0.296	[-1.029 ;0.169]	0.154111	84	-0.00544374	0.011	[-0.027 ;0.016]	0.617917
hsa_miR_29c	mir29c	0	Not the same	69	0.0187765	0.078	[-0.138 ;0.176]	0.810225	64	0.549602	0.87	[-1.215 ;2.314]	0.5316	84	-0.165699	0.116	[-0.400 ;0.069]	0.161004	84	-0.530018	0.263	[-1.061 ;0.001]	0.0504976	68	0.123613	0.281	[-0.445 ;0.692]	0.662334	84	-0.000804862	0.016	[-0.033 ;0.031]	0.959541
hsa_miR_301	mir301	0	Not the same	64	-0.0911499	0.144	[-0.383 ;0.201]	0.530575	59	0.49329	1.36	[-2.267 ;3.253]	0.718917	78	0.309178	0.232	[-0.159 ;0.777]	0.189459	78	0.21739	0.523	[-0.839 ;1.273]	0.679959	63	0.226541	0.382	[-0.547 ;1.000]	0.556399	78	-0.0180541	0.017	[-0.052 ;0.016]	0.28924
hsa_miR_301b	mir301b	0	Not the same	34	-0.0635422	0.066	[-0.199 ;0.072]	0.345106	31	0.141284	0.92	[-1.758 ;2.041]	0.87927	44	-0.0891811	0.115	[-0.324 ;0.146]	0.444528	44	-0.00145695	0.28	[-0.572 ;0.569]	0.995876	31	-0.188881	0.333	[-0.876 ;0.498]	0.576149	44	-0.0226381	0.016	[-0.054 ;0.009]	0.155206
hsa_miR_30a_5p	mir30a_5p	0	Not the same	68	0.0900854	0.074	[-0.059 ;0.239]	0.229154	63	-0.683432	0.682	[-2.065 ;0.698]	0.322648	84	0.022475	0.091	[-0.162 ;0.207]	0.806834	84	-0.0308606	0.25	[-0.536 ;0.474]	0.902504	67	-0.00814051	0.36	[-0.737 ;0.720]	0.982074	84	-0.0210085	0.011	[-0.044 ;0.002]	0.0691367
hsa_miR_31	mir31	0	Not the same	25	-0.0856396	0.048	[-0.185 ;0.014]	0.0889456	24	1.66928	0.854	[-0.107 ;3.446]	0.0641096	33	0.21866	0.132	[-0.054 ;0.491]	0.110833	33	0.23785	0.371	[-0.526 ;1.001]	0.527595	24	0.200408	0.418	[-0.669 ;1.070]	0.636539	33	0.0214092	0.013	[-0.005 ;0.048]	0.111661
hsa_miR_320	mir320	0	Not the same	69	-0.0734442	0.112	[-0.299 ;0.152]	0.514336	64	0.638832	1.258	[-1.910 ;3.188]	0.614567	85	0.20272	0.188	[-0.177 ;0.583]	0.287893	85	0.238009	0.408	[-0.586 ;1.062]	0.563023	68	-0.514896	0.485	[-1.498 ;0.468]	0.295547	85	-0.00104061	0.02	[-0.042 ;0.040]	0.959045
HSA_MIR_320B	mir320b	0	Not the same	63	-0.0167352	0.038	[-0.094 ;0.060]	0.661505	58	-0.631082	0.564	[-1.777 ;0.515]	0.270798	77	-0.00574194	0.104	[-0.215 ;0.203]	0.956071	77	0.211075	0.213	[-0.219 ;0.642]	0.327917	61	-0.17016	0.215	[-0.606 ;0.266]	0.434329	77	-0.0167204	0.01	[-0.037 ;0.003]	0.0974231
hsa_miR_323_3p	mir323_3p	0	Not the same	60	-0.0125387	0.063	[-0.140 ;0.115]	0.843088	54	0.449293	0.678	[-0.928 ;1.827]	0.511941	73	0.1317	0.117	[-0.104 ;0.368]	0.266632	73	0.132121	0.297	[-0.468 ;0.732]	0.65874	58	0.0584019	0.22	[-0.387 ;0.504]	0.791996	73	0.00244889	0.009	[-0.015 ;0.020]	0.777225
hsa_miR_328	mir328	0	Not the same	70	0.0365538	0.131	[-0.229 ;0.302]	0.781673	65	-3.64319	2.081	[-7.861 ;0.574]	0.0883604	86	-0.240469	0.193	[-0.630 ;0.149]	0.219481	86	0.253363	0.493	[-0.741 ;1.248]	0.609769	69	-0.399083	0.649	[-1.713 ;0.915]	0.542379	86	-0.0442326	0.028	[-0.100 ;0.012]	0.11737
hsa_miR_329	mir329	0	Not the same	12	0.123851	0.124	[-0.156 ;0.404]	0.343192	11	-0.138187	2.639	[-6.224 ;5.948]	0.959525	12	0.0520887	0.042	[-0.044 ;0.148]	0.250922	12	0.37249	0.423	[-0.583 ;1.328]	0.401014	11	-0.0791875	0.626	[-1.494 ;1.336]	0.90206	12	-0.0104303	0.018	[-0.051 ;0.031]	0.578701
hsa_miR_330	mir330	0	Not the same	36	-0.1279	0.073	[-0.279 ;0.023]	0.0940411	33	-0.44244	1.345	[-3.218 ;2.333]	0.745011	43	0.277537	0.153	[-0.036 ;0.591]	0.0807341	43	-0.163068	0.44	[-1.064 ;0.738]	0.713631	34	0.152472	0.485	[-0.846 ;1.150]	0.755633	43	0.0494795	0.025	[-0.002 ;0.100]	0.056807
HSA_MIR_338_5P	mir338_5p	0	Not the same	42	-0.10121	0.064	[-0.233 ;0.031]	0.127113	40	-0.834304	0.864	[-2.606 ;0.938]	0.342603	47	-0.12931	0.121	[-0.377 ;0.118]	0.29417	47	-0.203267	0.313	[-0.843 ;0.437]	0.521483	39	-0.103015	0.329	[-0.776 ;0.570]	0.756271	47	0.0102762	0.015	[-0.020 ;0.041]	0.492926
hsa_miR_339_3p	mir339_3p	0	Not the same	65	-0.0545537	0.083	[-0.222 ;0.113]	0.513144	60	0.10719	1.12	[-2.167 ;2.381]	0.924302	80	0.0350665	0.089	[-0.144 ;0.214]	0.695223	80	0.148021	0.287	[-0.431 ;0.728]	0.608935	63	-0.470126	0.274	[-1.024 ;0.084]	0.0940564	80	-0.00658397	0.012	[-0.032 ;0.018]	0.598244
hsa_miR_33a	mir33a_b	0	Not the same	7	NA	NA	NA	NA	7	NA	NA	NA	NA	11	-0.0129	0.448	[-1.012 ;0.986]	0.977607	11	0.198266	0.714	[-1.393 ;1.790]	0.787025	6	NA	NA	NA	NA	11	0.0973799	0.083	[-0.088 ;0.282]	0.268171
hsa_miR_340	mir340	0	Not the same	67	0.016569	0.072	[-0.129 ;0.162]	0.819037	62	-0.760258	0.947	[-2.680 ;1.160]	0.427263	82	0.043033	0.163	[-0.285 ;0.371]	0.792502	82	0.195259	0.37	[-0.551 ;0.941]	0.600126	66	-0.132611	0.324	[-0.789 ;0.524]	0.684925	82	-0.000336858	0.02	[-0.040 ;0.039]	0.986461
hsa_miR_345	mir345	0	Not the same	67	-0.0354012	0.093	[-0.224 ;0.153]	0.705192	62	0.642929	0.989	[-1.364 ;2.650]	0.519788	82	-0.0840188	0.145	[-0.377 ;0.209]	0.565413	82	-0.0249544	0.316	[-0.663 ;0.613]	0.937461	66	-0.645554	0.426	[-1.508 ;0.217]	0.137737	82	-0.00405835	0.019	[-0.042 ;0.034]	0.828552
hsa_miR_34a	mir34a	0	Not the same	15	-0.00582366	0.097	[-0.218 ;0.207]	0.952996	14	0.770676	2.844	[-5.566 ;7.108]	0.791917	16	0.0991763	0.2	[-0.336 ;0.535]	0.628752	16	-0.0460662	0.459	[-1.046 ;0.954]	0.921699	13	-0.639641	0.794	[-2.436 ;1.157]	0.441405	16	0.0338277	0.04	[-0.052 ;0.120]	0.409529
hsa_miR_34a	mir34a_b	0	Not the same	43	-0.0179393	0.032	[-0.083 ;0.047]	0.578291	40	0.710855	0.449	[-0.209 ;1.631]	0.124844	51	-0.0441184	0.042	[-0.130 ;0.041]	0.302239	51	-0.126971	0.146	[-0.424 ;0.170]	0.391659	43	0.110988	0.161	[-0.218 ;0.440]	0.496083	51	0.00918529	0.005	[-0.002 ;0.020]	0.0976619
hsa_miR_367	mir367	0	Not the same	12	-0.092765	0.063	[-0.234 ;0.048]	0.173734	10	-0.387216	1.129	[-2.941 ;2.166]	0.739457	14	-0.0633185	0.116	[-0.319 ;0.193]	0.597128	14	-0.303892	0.247	[-0.847 ;0.239]	0.243457	11	0.243198	0.402	[-0.667 ;1.153]	0.560485	14	-0.010484	0.014	[-0.042 ;0.021]	0.478125
hsa_miR_369_3p	mir369_3p	0	Not the same	34	-0.0730183	0.09	[-0.259 ;0.113]	0.426163	30	-0.664847	2.296	[-5.439 ;4.109]	0.77495	39	-0.256314	0.19	[-0.646 ;0.134]	0.189177	39	0.0514665	0.426	[-0.821 ;0.924]	0.904718	31	-0.0966859	0.552	[-1.241 ;1.048]	0.86254	39	-0.0223482	0.025	[-0.073 ;0.029]	0.377453
hsa_miR_375	mir375	0	Not the same	59	-0.0422316	0.037	[-0.118 ;0.033]	0.265176	55	1.27549	0.648	[-0.041 ;2.592]	0.0572259	69	0.0759803	0.099	[-0.125 ;0.277]	0.449549	69	0.115805	0.232	[-0.354 ;0.585]	0.620872	57	0.0309477	0.249	[-0.473 ;0.535]	0.901656	69	0.00912141	0.01	[-0.012 ;0.030]	0.384757
hsa_miR_376a	mir376a	0	Not the same	60	-0.142098	0.075	[-0.293 ;0.009]	0.0650086	55	0.0717262	0.954	[-1.865 ;2.009]	0.940506	72	-0.126803	0.113	[-0.355 ;0.102]	0.269099	72	-0.0048386	0.271	[-0.552 ;0.542]	0.985834	58	0.226211	0.232	[-0.244 ;0.697]	0.335985	72	-0.0122004	0.013	[-0.039 ;0.015]	0.361711
hsa_miR_376c	mir376c	0	Negative	69	-0.0599451	0.058	[-0.178 ;0.058]	0.311042	64	-1.05024	0.655	[-2.378 ;0.278]	0.117567	85	-0.107898	0.085	[-0.280 ;0.065]	0.213614	85	-0.00510015	0.197	[-0.403 ;0.393]	0.979507	68	-0.205181	0.244	[-0.698 ;0.288]	0.404979	85	-0.0158571	0.01	[-0.036 ;0.004]	0.119793
hsa_miR_378	mir378	0	Not the same	39	-0.0307693	0.083	[-0.202 ;0.140]	0.713724	34	1.2818	0.658	[-0.078 ;2.642]	0.0635493	51	-0.0460123	0.157	[-0.365 ;0.273]	0.770837	51	0.0646489	0.3	[-0.547 ;0.677]	0.830831	39	0.193021	0.308	[-0.441 ;0.827]	0.53613	51	0.0152909	0.02	[-0.026 ;0.057]	0.458358
hsa_miR_381	mir381	0	Positive	10	0.0414013	0.164	[-0.336 ;0.419]	0.80676	9	NA	NA	NA	NA	13	0.567622	0.512	[-0.560 ;1.695]	0.291609	13	1.81585	1.634	[-1.781 ;5.413]	0.290205	10	2.31782	1.822	[-1.884 ;6.520]	0.239079	13	0.045887	0.051	[-0.066 ;0.158]	0.385175
hsa_miR_383	mir383	0	Not the same	41	-0.0864655	0.072	[-0.234 ;0.061]	0.239127	38	2.29061	1.293	[-0.384 ;4.965]	0.089652	50	0.100293	0.164	[-0.236 ;0.436]	0.545786	50	0.0367292	0.292	[-0.561 ;0.635]	0.900768	39	0.459634	0.387	[-0.336 ;1.255]	0.245807	50	0.011641	0.022	[-0.033 ;0.056]	0.596699
hsa_miR_409_3p	mir409_3p	0	Not the same	56	-0.0737373	0.06	[-0.195 ;0.048]	0.226354	50	-0.332817	0.734	[-1.825 ;1.160]	0.653031	67	-0.040345	0.074	[-0.189 ;0.109]	0.587073	67	0.194311	0.2	[-0.209 ;0.598]	0.336249	53	0.00207876	0.183	[-0.369 ;0.374]	0.991009	67	0.00359621	0.01	[-0.016 ;0.023]	0.709179
hsa_miR_410	mir410	0	Not the same	64	-0.0509563	0.076	[-0.204 ;0.102]	0.504854	58	-1.08069	1.087	[-3.290 ;1.129]	0.327267	79	0.10474	0.106	[-0.109 ;0.318]	0.327347	79	0.52238	0.278	[-0.039 ;1.084]	0.0674589	62	-0.227635	0.344	[-0.924 ;0.469]	0.512031	79	0.00405458	0.015	[-0.026 ;0.034]	0.785254
hsa_miR_411	mir411	0	Not the same	46	0.137079	0.095	[-0.058 ;0.333]	0.161888	42	-1.09489	1.928	[-5.066 ;2.876]	0.575163	57	0.0970134	0.244	[-0.398 ;0.592]	0.693187	57	0.361195	0.598	[-0.854 ;1.576]	0.549826	44	-0.406013	0.5	[-1.429 ;0.617]	0.423207	57	-0.00870397	0.022	[-0.054 ;0.037]	0.700492
hsa_miR_422a	mir422a	0	Not the same	24	0.0155869	0.061	[-0.112 ;0.143]	0.799733	24	0.890787	0.984	[-1.176 ;2.957]	0.37713	31	0.10066	0.115	[-0.138 ;0.340]	0.392379	31	-0.077266	0.272	[-0.639 ;0.485]	0.778707	22	0.199361	0.361	[-0.562 ;0.961]	0.58781	31	0.0341064	0.018	[-0.004 ;0.072]	0.0759834
hsa_miR_425	mir425_b	0	Not the same	36	-0.110068	0.097	[-0.311 ;0.091]	0.269345	32	0.0509683	1.672	[-3.407 ;3.509]	0.975939	46	-0.204796	0.167	[-0.546 ;0.136]	0.229909	46	-0.298276	0.34	[-0.991 ;0.395]	0.386706	33	-0.662377	0.377	[-1.441 ;0.117]	0.0920634	46	0.0070812	0.02	[-0.035 ;0.049]	0.731407
hsa_miR_429	mir429	0	Not the same	10	-0.0194775	0.049	[-0.132 ;0.093]	0.699547	9	NA	NA	NA	NA	12	0.0268657	0.163	[-0.337 ;0.391]	0.872688	12	-0.0225148	0.19	[-0.446 ;0.401]	0.907948	9	NA	NA	NA	NA	12	0.0194051	0.033	[-0.055 ;0.093]	0.572202
hsa_miR_452	mir452	0	Not the same	18	0.0902963	0.097	[-0.118 ;0.299]	0.368335	18	-2.36866	3.87	[-10.669 ;5.932]	0.550308	21	-0.250898	0.276	[-0.836 ;0.334]	0.376801	21	-0.489604	0.757	[-2.094 ;1.115]	0.526887	16	-0.692956	0.711	[-2.228 ;0.842]	0.347359	21	-0.0258499	0.028	[-0.085 ;0.033]	0.364824
hsa_miR_454	mir454_b	0	Not the same	12	-0.244838	0.264	[-0.833 ;0.344]	0.375804	11	3.50852	2.587	[-2.345 ;9.362]	0.20814	18	-0.189316	0.704	[-1.700 ;1.321]	0.79199	18	0.118498	1.267	[-2.600 ;2.837]	0.926834	13	-0.953122	0.779	[-2.667 ;0.761]	0.246476	18	-0.0148799	0.075	[-0.175 ;0.145]	0.844628
hsa_miR_487b	mir487b	0	Not the same	42	0.0423782	0.062	[-0.084 ;0.169]	0.498462	39	1.37288	1.489	[-1.694 ;4.440]	0.365438	49	-0.120012	0.165	[-0.457 ;0.217]	0.472089	49	0.136413	0.273	[-0.422 ;0.695]	0.621423	39	-0.0351605	0.436	[-0.930 ;0.860]	0.936275	49	-0.0141253	0.021	[-0.057 ;0.029]	0.507171
mmu_miR_491	mir491	0	Positive	35	0.0245939	0.041	[-0.061 ;0.110]	0.556096	33	0.935552	1.279	[-1.725 ;3.596]	0.47271	41	0.167337	0.148	[-0.137 ;0.471]	0.269253	41	0.412257	0.314	[-0.231 ;1.056]	0.19993	34	0.302701	0.215	[-0.144 ;0.750]	0.174081	41	0.0172575	0.012	[-0.007 ;0.041]	0.151542
hsa_miR_501_3p	mir501_3p	0	Not the same	14	0.0705598	0.094	[-0.142 ;0.283]	0.471035	12	-1.29884	1.063	[-3.751 ;1.153]	0.256724	18	0.0930646	0.222	[-0.387 ;0.573]	0.682064	18	0.142557	0.521	[-0.982 ;1.267]	0.788524	13	-0.540007	0.829	[-2.451 ;1.371]	0.532853	18	0.00744566	0.025	[-0.047 ;0.062]	0.771286
hsa_miR_502_3p	mir502_3p	0	Not the same	31	-0.0441155	0.069	[-0.186 ;0.097]	0.525995	30	-0.830636	1.309	[-3.538 ;1.877]	0.531947	39	0.0501396	0.106	[-0.166 ;0.267]	0.639118	39	-0.00150463	0.196	[-0.402 ;0.399]	0.993915	28	0.345739	0.472	[-0.631 ;1.322]	0.471343	39	0.00538179	0.012	[-0.019 ;0.030]	0.65185
hsa_miR_505	mir505_b	0	Not the same	30	0.0139135	0.051	[-0.093 ;0.121]	0.789198	28	0.560357	0.99	[-1.499 ;2.620]	0.57745	36	0.0138488	0.147	[-0.290 ;0.318]	0.925935	36	0.0380734	0.409	[-0.803 ;0.879]	0.926488	30	0.192511	0.474	[-0.791 ;1.176]	0.688599	36	-0.00720448	0.024	[-0.056 ;0.042]	0.7634
hsa_miR_511	mir511	0	Not the same	23	-0.140646	0.102	[-0.355 ;0.074]	0.185449	22	1.32281	1.688	[-2.239 ;4.885]	0.444095	25	-0.0336935	0.127	[-0.299 ;0.231]	0.792986	25	-0.00082158	0.238	[-0.498 ;0.497]	0.997278	22	-0.00877414	0.335	[-0.716 ;0.699]	0.979425	25	0.0313219	0.02	[-0.011 ;0.073]	0.136495
hsa_miR_532	mir532	0	Not the same	65	0.0817184	0.056	[-0.032 ;0.196]	0.154948	60	0.973189	0.806	[-0.663 ;2.610]	0.235453	78	0.0411426	0.133	[-0.226 ;0.309]	0.757818	78	0.0282486	0.276	[-0.528 ;0.585]	0.91886	64	0.262713	0.312	[-0.370 ;0.895]	0.405516	78	-0.000108578	0.015	[-0.031 ;0.031]	0.994324
hsa_miR_539	mir539	0	Not the same	38	0.0274464	0.068	[-0.113 ;0.168]	0.691007	35	1.48497	1.313	[-1.220 ;4.190]	0.268899	45	-0.0535362	0.121	[-0.299 ;0.192]	0.659947	45	-0.254074	0.231	[-0.725 ;0.217]	0.280039	35	-0.0953836	0.46	[-1.041 ;0.850]	0.837368	45	0.0119288	0.021	[-0.031 ;0.055]	0.577788
hsa_miR_543	mir543	0	Not the same	39	-0.0842988	0.102	[-0.294 ;0.125]	0.41587	34	1.73788	1.595	[-1.562 ;5.038]	0.28723	46	0.0114319	0.085	[-0.162 ;0.185]	0.893889	46	-0.0202935	0.2	[-0.428 ;0.388]	0.919894	37	0.269747	0.456	[-0.672 ;1.211]	0.559865	46	-0.0253275	0.017	[-0.059 ;0.008]	0.135815
hsa_miR_545	mir545	0	Not the same	8	NA	NA	NA	NA	6	NA	NA	NA	NA	12	-0.0958195	0.254	[-0.683 ;0.491]	0.71626	12	0.10209	0.161	[-0.268 ;0.472]	0.542742	7	NA	NA	NA	NA	12	0.00916356	0.019	[-0.034 ;0.052]	0.635056
hsa_miR_548c	mir548c	0	Not the same	60	-0.0511361	0.044	[-0.141 ;0.038]	0.253457	55	0.0853137	0.627	[-1.189 ;1.360]	0.892569	75	0.0921789	0.052	[-0.012 ;0.197]	0.0822607	75	0.00737765	0.142	[-0.280 ;0.294]	0.95881	60	-0.0395245	0.214	[-0.474 ;0.395]	0.854669	75	0.00679805	0.008	[-0.010 ;0.023]	0.410789
hsa_miR_574_3p	mir574_3p	0	Not the same	66	-0.148161	0.084	[-0.317 ;0.021]	0.0840748	62	-0.695975	1.344	[-3.422 ;2.030]	0.607723	82	0.147352	0.147	[-0.149 ;0.444]	0.321345	82	0.212835	0.308	[-0.409 ;0.835]	0.493607	65	-0.152005	0.296	[-0.750 ;0.446]	0.610002	82	0.0193091	0.016	[-0.013 ;0.052]	0.240884
hsa_miR_576_3p	mir576_3p	0	Not the same	35	0.0622729	0.051	[-0.043 ;0.168]	0.234933	33	1.88113	1.408	[-1.040 ;4.802]	0.195294	46	0.152671	0.211	[-0.278 ;0.584]	0.475142	46	0.382358	0.441	[-0.518 ;1.283]	0.392663	34	-0.253946	0.427	[-1.135 ;0.627]	0.557298	46	0.0124968	0.018	[-0.024 ;0.049]	0.492809
HSA_MIR_590_3P	mir590_3p	0	Not the same	49	0.0767581	0.044	[-0.013 ;0.167]	0.0927989	45	-0.824602	1.075	[-3.020 ;1.371]	0.44907	61	-0.200558	0.131	[-0.465 ;0.064]	0.133553	61	-0.526715	0.274	[-1.081 ;0.027]	0.0617422	47	-0.402321	0.275	[-0.963 ;0.159]	0.153938	61	-0.00299405	0.014	[-0.031 ;0.025]	0.827603
hsa_miR_597	mir597	0	Not the same	52	-0.0828898	0.061	[-0.207 ;0.042]	0.184499	49	1.22491	0.861	[-0.531 ;2.981]	0.164906	63	-0.0253491	0.131	[-0.291 ;0.240]	0.847751	63	-0.142997	0.244	[-0.638 ;0.352]	0.561954	50	0.0368603	0.43	[-0.839 ;0.913]	0.932252	63	0.00128223	0.011	[-0.022 ;0.024]	0.911093
hsa_miR_625	mir625_b	0	Negative	62	-0.0642775	0.068	[-0.202 ;0.074]	0.351475	58	-0.317474	0.606	[-1.549 ;0.914]	0.603694	76	-0.123195	0.075	[-0.276 ;0.029]	0.110129	76	-0.238047	0.157	[-0.555 ;0.079]	0.136653	62	-0.275575	0.186	[-0.652 ;0.101]	0.146523	76	-0.00467234	0.01	[-0.024 ;0.015]	0.63102
hsa_miR_627	mir627	0	Not the same	12	-0.00945164	0.026	[-0.066 ;0.047]	0.719802	11	0.125708	0.144	[-0.196 ;0.447]	0.404468	18	-0.00223982	0.058	[-0.127 ;0.122]	0.969899	18	0.0192856	0.134	[-0.266 ;0.305]	0.887508	12	-0.0572145	0.11	[-0.298 ;0.184]	0.611816	18	0.00876769	0.005	[-0.001 ;0.018]	0.0708278
hsa_miR_628_3p	mir628_3p	0	Not the same	33	-0.0978834	0.063	[-0.228 ;0.033]	0.134612	32	-0.989624	1.262	[-3.595 ;1.616]	0.440733	40	-0.0317511	0.1	[-0.236 ;0.173]	0.753293	40	-0.157549	0.275	[-0.719 ;0.403]	0.570521	32	0.0431182	0.486	[-0.963 ;1.049]	0.930114	40	0.0154893	0.014	[-0.014 ;0.045]	0.286853
hsa_miR_638	mir638	0	Not the same	39	-0.100508	0.067	[-0.237 ;0.036]	0.144253	35	-0.240724	0.793	[-1.874 ;1.392]	0.763953	49	0.00715528	0.095	[-0.185 ;0.200]	0.940277	49	0.12499	0.248	[-0.379 ;0.629]	0.617859	37	0.043709	0.304	[-0.581 ;0.668]	0.886902	49	0.00444744	0.015	[-0.025 ;0.034]	0.763218
hsa_miR_645	mir645	0	Not the same	67	-0.0219755	0.073	[-0.170 ;0.126]	0.766002	62	1.03743	1.079	[-1.149 ;3.223]	0.342489	83	-0.0759383	0.153	[-0.384 ;0.232]	0.621787	83	0.299718	0.368	[-0.443 ;1.042]	0.41986	66	0.138722	0.304	[-0.478 ;0.755]	0.651236	83	0.0181516	0.013	[-0.008 ;0.044]	0.163215
hsa_miR_652	mir652	0	Not the same	62	0.0757386	0.082	[-0.089 ;0.241]	0.359042	58	0.0878157	1.157	[-2.260 ;2.436]	0.939909	78	-0.0452141	0.103	[-0.254 ;0.163]	0.663689	78	0.0175803	0.26	[-0.506 ;0.541]	0.946318	61	0.147183	0.277	[-0.415 ;0.709]	0.59874	78	-0.016927	0.012	[-0.041 ;0.007]	0.159955
hsa_miR_655	mir655	0	Not the same	10	-0.0742959	0.072	[-0.240 ;0.092]	0.331888	10	2.57392	1.664	[-1.264 ;6.412]	0.160589	12	-0.118267	0.295	[-0.774 ;0.538]	0.696447	12	-0.31035	0.678	[-1.821 ;1.200]	0.656822	8	NA	NA	NA	NA	12	0.0190317	0.02	[-0.026 ;0.065]	0.373245
hsa_miR_659	mir659	0	Not the same	20	-0.0463798	0.109	[-0.278 ;0.185]	0.676785	19	-0.765857	0.838	[-2.552 ;1.021]	0.37533	24	0.219504	0.146	[-0.085 ;0.524]	0.14863	24	-0.160738	0.357	[-0.906 ;0.585]	0.657617	20	0.359269	0.29	[-0.255 ;0.974]	0.232996	24	0.0455994	0.024	[-0.004 ;0.095]	0.0705705
hsa_miR_660	mir660	0	Not the same	69	0.0905748	0.079	[-0.070 ;0.251]	0.260575	64	-0.0127732	1.305	[-2.659 ;2.634]	0.992244	85	0.129114	0.156	[-0.186 ;0.444]	0.413105	85	0.135949	0.295	[-0.460 ;0.732]	0.647646	68	0.415353	0.348	[-0.289 ;1.119]	0.2397	85	0.0271875	0.018	[-0.009 ;0.063]	0.132832
HSA_MIR_664	mir664	0	Not the same	15	-0.0464851	0.086	[-0.240 ;0.147]	0.600155	13	1.11929	1.019	[-1.232 ;3.470]	0.304171	20	0.0359517	0.207	[-0.415 ;0.487]	0.865106	20	0.283213	0.643	[-1.118 ;1.684]	0.6674	14	-0.0704505	0.841	[-1.974 ;1.833]	0.93511	20	0.0220268	0.03	[-0.043 ;0.087]	0.471648
hsa_miR_671_3p	mir671_3p	0	Negative	29	-0.0898793	0.136	[-0.377 ;0.197]	0.518411	26	-0.584777	1.278	[-3.293 ;2.124]	0.653344	36	-0.414425	0.24	[-0.910 ;0.081]	0.0972626	36	-0.869467	0.452	[-1.805 ;0.066]	0.0669804	28	-0.558711	0.671	[-1.969 ;0.851]	0.416072	36	-0.0348707	0.026	[-0.088 ;0.018]	0.187899
hsa_miR_769_5p	mir769_5p	0	Not the same	8	NA	NA	NA	NA	6	NA	NA	NA	NA	12	0.227467	0.25	[-0.339 ;0.794]	0.387122	12	0.810982	0.583	[-0.507 ;2.129]	0.197386	8	NA	NA	NA	NA	12	-0.00937585	0.028	[-0.073 ;0.055]	0.747862
hsa_miR_874	mir874	0	Not the same	20	0.0118845	0.093	[-0.185 ;0.208]	0.899598	19	1.77502	0.959	[-0.258 ;3.808]	0.0827407	23	0.17101	0.127	[-0.095 ;0.437]	0.194135	23	-0.0454689	0.361	[-0.804 ;0.713]	0.90115	19	0.149831	0.419	[-0.744 ;1.044]	0.72583	23	0.033912	0.017	[-0.002 ;0.070]	0.0614576
hsa_miR_885_5p	mir885_5p	0	Not the same	68	0.0165997	0.046	[-0.076 ;0.109]	0.718756	63	0.86195	0.716	[-0.591 ;2.314]	0.236614	84	0.102909	0.065	[-0.028 ;0.234]	0.119458	84	0.0170671	0.243	[-0.474 ;0.508]	0.944402	67	-0.242893	0.233	[-0.714 ;0.228]	0.302791	84	0.00322986	0.011	[-0.019 ;0.025]	0.768035
hsa_miR_889	mir889	0	Not the same	40	0.0246461	0.088	[-0.157 ;0.207]	0.782506	37	-0.881445	1.558	[-4.103 ;2.340]	0.576918	47	-0.0466395	0.166	[-0.385 ;0.292]	0.780115	47	-0.117712	0.337	[-0.806 ;0.571]	0.729317	38	0.382527	0.313	[-0.262 ;1.027]	0.23313	47	-0.00270144	0.017	[-0.037 ;0.031]	0.87163
hsa_miR_9	mir9_b	0	Not the same	48	-0.0146282	0.078	[-0.174 ;0.145]	0.852365	46	-0.302705	0.94	[-2.225 ;1.619]	0.749654	57	0.0153221	0.164	[-0.317 ;0.348]	0.925914	57	0.489141	0.418	[-0.361 ;1.339]	0.250431	45	-0.17165	0.326	[-0.837 ;0.493]	0.601913	57	0.013833	0.016	[-0.018 ;0.046]	0.38117
hsa_miR_93	mir93_b	0	Not the same	31	0.0661071	0.038	[-0.012 ;0.144]	0.0936416	31	-0.598687	1.083	[-2.835 ;1.637]	0.585631	38	0.0612157	0.151	[-0.248 ;0.371]	0.68838	38	0.0242354	0.343	[-0.678 ;0.726]	0.944109	29	0.442295	0.349	[-0.280 ;1.164]	0.21773	38	-0.00260719	0.019	[-0.041 ;0.035]	0.889036
hsa_miR_939	mir939	0	Not the same	21	-0.0843468	0.079	[-0.250 ;0.081]	0.299108	19	-0.991781	1.041	[-3.187 ;1.204]	0.353869	26	0.0156435	0.188	[-0.375 ;0.406]	0.934596	26	0.072204	0.405	[-0.767 ;0.911]	0.859977	19	-0.0816148	0.562	[-1.263 ;1.100]	0.886189	26	0.0236397	0.027	[-0.032 ;0.080]	0.391034
hsa_miR_942	mir942	0	Not the same	64	0.0338334	0.044	[-0.056 ;0.124]	0.451219	61	0.461268	0.615	[-0.786 ;1.709]	0.458223	79	-0.11879	0.083	[-0.286 ;0.048]	0.159062	79	-0.093617	0.157	[-0.410 ;0.223]	0.553582	63	-0.0126959	0.262	[-0.542 ;0.517]	0.961558	79	0.00544847	0.009	[-0.013 ;0.023]	0.543509
hsa_miR_95	mir95	0	Not the same	34	0.0351965	0.056	[-0.081 ;0.151]	0.537357	31	-0.35213	0.884	[-2.180 ;1.476]	0.693996	43	-0.0528388	0.114	[-0.287 ;0.181]	0.647459	43	-0.314196	0.29	[-0.908 ;0.279]	0.287993	32	0.246053	0.268	[-0.307 ;0.800]	0.367994	43	-0.00305019	0.017	[-0.038 ;0.032]	0.860906
hsa_miR_98	mir98	0	Not the same	14	-0.0180819	0.101	[-0.242 ;0.206]	0.861108	14	0.125559	1.918	[-4.148 ;4.399]	0.949093	20	0.181398	0.397	[-0.671 ;1.034]	0.655005	20	0.567949	1.151	[-1.900 ;3.036]	0.62929	13	-0.714234	0.62	[-2.118 ;0.689]	0.279323	20	-0.0196823	0.044	[-0.115 ;0.076]	0.664788
hsa_miR_99a	mir99a	0	Positive	39	0.0204641	0.044	[-0.071 ;0.112]	0.648738	36	0.01634	0.823	[-1.691 ;1.723]	0.98434	47	0.0513534	0.108	[-0.169 ;0.272]	0.636908	47	0.104362	0.189	[-0.283 ;0.492]	0.585404	39	0.142439	0.289	[-0.453 ;0.738]	0.626148	47	0.0109487	0.015	[-0.019 ;0.041]	0.462745
hsa_miR_99b	mir99b	0	Not the same	69	0.141813	0.128	[-0.117 ;0.401]	0.275134	64	0.798724	1.857	[-2.964 ;4.562]	0.669629	84	-0.247732	0.16	[-0.570 ;0.075]	0.128631	84	-0.138441	0.389	[-0.924 ;0.648]	0.724025	68	-0.766398	0.52	[-1.819 ;0.286]	0.14868	84	0.0148954	0.026	[-0.037 ;0.067]	0.566666
rno_miR_29c	r_mir29c_b	0	Not the same	7	NA	NA	NA	NA	7	NA	NA	NA	NA	10	-0.314008	0.156	[-0.668 ;0.040]	0.0754069	10	-0.257553	0.504	[-1.398 ;0.883]	0.621832	7	NA	NA	NA	NA	10	-0.0105725	0.05	[-0.124 ;0.103]	0.837375
rno_miR_7	r_mir7_b	0	Not the same	59	-0.00685023	0.043	[-0.094 ;0.080]	0.87387	56	-0.760809	0.419	[-1.613 ;0.091]	0.0784163	72	-0.115276	0.085	[-0.286 ;0.056]	0.180884	72	0.0592854	0.189	[-0.322 ;0.440]	0.754777	58	-0.0591953	0.212	[-0.490 ;0.371]	0.781784	72	0.0025221	0.01	[-0.018 ;0.023]	0.808041

## Sheet: Sup_Table_7_across_twin
Supplementary table 7: Findings across the cross-sectional twin pair-level analyses
		Across Phenotypes		log hand grip strength					Reversed chair stand test					Reverse ADL strength score					ADL fatigue score					Reversed ADL endurance score					Reversed frailty index
miRNA	miRNA	No. Phenotypes p<0.05	Direction of effect	N	Coef	S.E.	95% CI	p-value	N	Coef	S.E.	95% CI	p-value	N	Coef	S.E.	95% CI	p-value	N	Coef	S.E.	95% CI	p-value	N	Coef	S.E.	95% CI	p-value	N	Coef	S.E.	95% CI	p-value
hsa_miR_601	mir601	4	Not the same	17	0.00445967	0.084	[-0.175 ;0.184]	0.958367	16	1.49418	0.966	[-0.593 ;3.581]	0.145944	26	-0.260588	0.085	[-0.436 ;-0.085]	0.00526547	17	-0.873408	0.312	[-1.516 ;-0.231]	0.0097074	34	-0.890823	0.369	[-1.683 ;-0.098]	0.0302028	28	-0.0379848	0.011	[-0.061 ;-0.015]	0.00206968
hsa_miR_454	mir454	3	Not the same	18	0.234771	0.096	[0.031 ;0.439]	0.0265975	18	-1.42285	1.972	[-5.626 ;2.781]	0.481719	26	0.428378	0.195	[0.026 ;0.830]	0.0377604	15	1.34116	0.554	[0.197 ;2.485]	0.0235129	34	0.477602	0.468	[-0.519 ;1.474]	0.323243	24	0.00367058	0.022	[-0.042 ;0.050]	0.870866
hsa_miR_20a	mir20a	3	Not the same	29	-0.121041	0.335	[-0.808 ;0.566]	0.720655	27	-0.244179	5.711	[-12.030 ;11.542]	0.966248	41	-1.26815	0.613	[-2.506 ;-0.030]	0.044939	21	-3.56797	1.689	[-6.981 ;-0.155]	0.0408895	56	0.113382	1.654	[-3.280 ;3.507]	0.945847	40	-0.132597	0.065	[-0.264 ;-0.001]	0.0484605
hsa_miR_520e	mir520e	2	Not the same	6	-0.0673914	0.08	[-0.322 ;0.187]	0.461594	6	-2.4141	2.471	[-10.279 ;5.451]	0.400713	11	-0.336541	0.083	[-0.528 ;-0.145]	0.00370902	8	-1.38086	0.529	[-2.600 ;-0.162]	0.0310402	12	0.861044	1.199	[-2.954 ;4.677]	0.524526	11	-0.0402884	0.021	[-0.090 ;0.009]	0.0962026
hsa_miR_296	mir296	2	Not the same	8	-0.0754026	0.115	[-0.371 ;0.221]	0.541614	8	-4.83916	1.751	[-9.341 ;-0.338]	0.0396771	11	0.0207125	0.402	[-0.890 ;0.931]	0.96007	8	-0.733115	1.432	[-3.972 ;2.506]	0.620931	18	2.44418	0.777	[0.543 ;4.345]	0.0199196	12	-0.00242373	0.048	[-0.110 ;0.106]	0.960594
hsa_miR_518d	mir518d	2	Positive	24	0.0821484	0.116	[-0.158 ;0.322]	0.48499	22	0.934353	1.767	[-2.765 ;4.633]	0.603142	34	0.494036	0.181	[0.125 ;0.863]	0.0103059	18	0.484605	0.517	[-0.570 ;1.539]	0.355898	46	0.775573	0.43	[-0.117 ;1.668]	0.0851886	31	0.0382479	0.019	[0.000 ;0.076]	0.0474817
hsa_miR_146a	mir146a	2	Not the same	25	-0.300664	0.09	[-0.486 ;-0.115]	0.0027925	23	2.0184	1.736	[-1.603 ;5.640]	0.258647	37	-0.25011	0.232	[-0.721 ;0.221]	0.288916	18	-1.03765	0.587	[-2.228 ;0.153]	0.0856138	48	-0.057753	0.631	[-1.364 ;1.249]	0.927923	37	-0.0621359	0.023	[-0.109 ;-0.015]	0.0115025
HSA_MIR_1274A	mir1274a	2	Negative	28	-0.0796826	0.086	[-0.256 ;0.097]	0.362786	26	-0.419431	1.295	[-3.099 ;2.260]	0.748987	39	-0.445962	0.163	[-0.775 ;-0.117]	0.0092765	21	-0.664786	0.483	[-1.643 ;0.313]	0.176833	54	-1.1814	0.354	[-1.909 ;-0.454]	0.00255288	38	-0.0126549	0.019	[-0.050 ;0.025]	0.50234
hsa_miR_766	mir766	2	Not the same	28	-0.0303994	0.097	[-0.229 ;0.169]	0.756075	27	0.128108	1.624	[-3.223 ;3.479]	0.937767	40	-0.339742	0.167	[-0.677 ;-0.002]	0.0484316	20	-0.409759	0.477	[-1.374 ;0.554]	0.395097	54	-0.965125	0.421	[-1.830 ;-0.100]	0.0301579	39	-0.0109862	0.017	[-0.046 ;0.024]	0.527791
hsa_miR_19a	mir19a	2	Not the same	29	-0.34865	0.141	[-0.637 ;-0.060]	0.0197642	27	0.447977	2.753	[-5.234 ;6.130]	0.872094	41	-0.290226	0.319	[-0.935 ;0.354]	0.368368	21	-1.04834	0.875	[-2.816 ;0.719]	0.237697	56	0.299546	0.799	[-1.341 ;1.940]	0.710798	40	-0.0829268	0.032	[-0.147 ;-0.019]	0.012243
hsa_miR_19b	mir19b	2	Not the same	29	-0.299722	0.146	[-0.599 ;-0.000]	0.0498261	27	-0.040209	2.984	[-6.198 ;6.118]	0.98936	41	-0.24197	0.256	[-0.759 ;0.275]	0.350023	21	-0.469349	0.711	[-1.906 ;0.967]	0.512813	56	0.139576	0.788	[-1.477 ;1.756]	0.860731	40	-0.0569628	0.026	[-0.109 ;-0.005]	0.034021
HSA_MIR_1227	mir1227	1	Not the same	5	-0.259641	0.289	[-3.936 ;3.417]	0.534407	5	-1.54699	3.656	[-17.279 ;14.185]	0.713381	5	0.497865	0.094	[0.095 ;0.901]	0.0335944	3	NA	NA	NA	NA	8	1.09919	1.217	[-14.368 ;16.566]	0.532425	5	0.015723	0.058	[-0.233 ;0.264]	0.81111
hsa_miR_1	mir1	1	Not the same	4	NA	NA	NA	NA	3	NA	NA	NA	NA	5	-0.17063	0.255	[-0.982 ;0.641]	0.551361	5	-1.00238	0.982	[-4.127 ;2.122]	0.382466	8	-1.84281	0.125	[-3.429 ;-0.257]	0.0430561	5	0.0144962	0.043	[-0.123 ;0.152]	0.758959
hsa_miR_362_3p	mir362_3p	1	Positive	6	0.147289	0.166	[-0.565 ;0.859]	0.467414	5	7.17874	2.369	[-3.015 ;17.372]	0.0938343	6	0.0791272	0.116	[-0.242 ;0.400]	0.531396	2	NA	NA	NA	NA	8	1.61531	0.092	[0.448 ;2.782]	0.0361583	7	0.00227559	0.023	[-0.060 ;0.065]	0.924607
hsa_miR_30a_3p	mir30a_3p	1	Not the same	6	-0.05873	0.207	[-0.950 ;0.832]	0.803339	5	7.50345	1.532	[0.910 ;14.097]	0.0392693	7	0.274721	0.651	[-1.398 ;1.948]	0.690495	4	NA	NA	NA	NA	10	2.20584	0.62	[-0.460 ;4.872]	0.0706401	7	0.0345917	0.067	[-0.138 ;0.207]	0.627542
hsa_miR_628_5p	mir628_5p	1	Not the same	6	-0.47026	0.432	[-2.327 ;1.387]	0.389661	6	11.8181	5.79	[-6.607 ;30.243]	0.133886	8	-0.426942	0.414	[-1.491 ;0.637]	0.349679	5	-2.12655	0.601	[-3.670 ;-0.583]	0.0165416	10	-0.245567	1.164	[-3.950 ;3.458]	0.846414	7	-0.0110993	0.052	[-0.144 ;0.122]	0.838796
hsa_miR_485_3p	mir485_3p	1	Positive	4	NA	NA	NA	NA	4	NA	NA	NA	NA	7	0.796991	0.521	[-0.543 ;2.137]	0.18694	5	1.68334	1.199	[-1.400 ;4.767]	0.21943	6	NA	NA	NA	NA	8	0.162595	0.047	[0.041 ;0.284]	0.0185608
hsa_let_7a	let7a	1	Not the same	6	-0.0352833	0.131	[-0.598 ;0.528]	0.812683	6	1.76671	0.387	[0.534 ;2.999]	0.0197528	8	-0.0251323	0.28	[-0.744 ;0.694]	0.931916	5	-0.227503	1.227	[-3.383 ;2.928]	0.860243	10	0.549086	0.941	[-2.446 ;3.544]	0.600509	8	0.0445332	0.029	[-0.030 ;0.120]	0.187349
hsa_miR_369_3p	mir369_3p	1	Not the same	9	-0.32792	0.057	[-0.468 ;-0.187]	0.00124415	8	4.78525	3.373	[-3.885 ;13.456]	0.215205	9	0.122417	0.333	[-0.664 ;0.909]	0.723681	4	NA	NA	NA	NA	16	-0.331716	0.934	[-2.733 ;2.070]	0.737025	9	-0.0673247	0.061	[-0.212 ;0.077]	0.306546
hsa_miR_520d_5p	mir520d_5p	1	Not the same	9	0.448678	0.166	[0.022 ;0.876]	0.0426936	6	-2.45796	4.046	[-15.336 ;10.420]	0.586457	12	0.535352	0.271	[-0.077 ;1.147]	0.0792479	8	0.975972	0.867	[-0.985 ;2.937]	0.289259	20	0.802291	0.456	[-0.276 ;1.880]	0.121778	10	0.055	0.034	[-0.022 ;0.132]	0.141783
mmu_miR_491	mir491	1	Not the same	11	-0.0583881	0.137	[-0.374 ;0.257]	0.68045	11	1.58499	3.436	[-6.339 ;9.509]	0.656904	11	-0.0836085	0.271	[-0.697 ;0.530]	0.76485	5	-1.13846	0.699	[-2.720 ;0.443]	0.137774	22	2.72774	1.004	[0.413 ;5.042]	0.0263438	12	0.040662	0.032	[-0.032 ;0.113]	0.234933
hsa_miR_339_5p	mir339_5p	1	Not the same	7	-0.153091	0.215	[-0.705 ;0.399]	0.507812	8	-12.5218	4.591	[-24.323 ;-0.721]	0.0414014	12	-0.445997	0.445	[-1.438 ;0.546]	0.340301	9	0.0108763	1.204	[-2.673 ;2.694]	0.992972	14	0.291749	3.398	[-9.142 ;9.725]	0.9357	13	-0.0351608	0.035	[-0.114 ;0.044]	0.34529
hsa_miR_579	mir579	1	Not the same	10	-0.0727077	0.143	[-0.423 ;0.278]	0.630011	9	5.11231	2.272	[-0.447 ;10.672]	0.0654293	12	-0.51517	0.18	[-0.916 ;-0.114]	0.0169193	6	-0.812725	0.634	[-2.224 ;0.599]	0.228491	16	-0.293931	1.115	[-3.161 ;2.573]	0.802637	13	-0.0426889	0.034	[-0.118 ;0.033]	0.236991
hsa_miR_330	mir330	1	Not the same	8	-0.0306846	0.165	[-0.435 ;0.373]	0.85865	8	-6.61459	5.401	[-20.497 ;7.268]	0.27521	13	0.451635	0.329	[-0.273 ;1.176]	0.197493	10	-0.707627	1.134	[-3.204 ;1.789]	0.545484	16	1.1629	1.189	[-1.893 ;4.219]	0.372955	13	0.113426	0.035	[0.037 ;0.190]	0.00737916
hsa_miR_625	mir625	1	Not the same	9	0.443863	0.168	[0.033 ;0.855]	0.0382988	9	-4.94687	4.305	[-15.480 ;5.586]	0.294226	13	0.0701336	0.223	[-0.422 ;0.562]	0.75942	9	0.405837	0.852	[-1.469 ;2.280]	0.643032	18	0.025568	1.259	[-3.054 ;3.105]	0.984451	13	0.0360234	0.031	[-0.032 ;0.104]	0.265249
HSA_MIR_1291	mir1291	1	Not the same	8	-0.236283	0.304	[-1.017 ;0.545]	0.471814	9	-5.67244	5.185	[-18.359 ;7.014]	0.31588	15	0.0894189	0.404	[-0.791 ;0.970]	0.828552	6	-0.406824	1.283	[-3.202 ;2.388]	0.756586	16	2.24259	0.524	[0.896 ;3.589]	0.00785501	14	0.000914136	0.039	[-0.084 ;0.086]	0.98163
hsa_miR_889	mir889	1	Not the same	13	-0.139717	0.256	[-0.711 ;0.432]	0.597862	13	0.904445	4.304	[-8.685 ;10.493]	0.837763	15	-0.516458	0.269	[-1.098 ;0.065]	0.07704	7	-0.969263	1.119	[-3.386 ;1.448]	0.401995	22	-0.642073	1.07	[-3.062 ;1.778]	0.563235	14	-0.0722318	0.033	[-0.143 ;-0.002]	0.0451231
hsa_miR_194	mir194	1	Not the same	10	-0.0471256	0.178	[-0.468 ;0.373]	0.798649	10	-1.46497	2.019	[-6.239 ;3.309]	0.491602	14	-0.38821	0.261	[-0.958 ;0.182]	0.16343	11	-2.04226	0.885	[-3.971 ;-0.114]	0.0396656	18	0.83436	1.287	[-2.316 ;3.984]	0.540909	15	-0.048882	0.03	[-0.115 ;0.017]	0.13106
HSA_MIR_151_5P	mir151_5p	1	Not the same	9	-0.021835	0.07	[-0.188 ;0.144]	0.765013	10	2.83738	1.678	[-1.131 ;6.806]	0.134765	16	0.393316	0.293	[-0.235 ;1.022]	0.200771	11	1.44533	0.672	[0.004 ;2.887]	0.0494493	18	-0.0175783	1.309	[-3.220 ;3.185]	0.989719	17	0.0275922	0.029	[-0.035 ;0.090]	0.359317
hsa_miR_204	mir204	1	Not the same	11	0.183746	0.123	[-0.095 ;0.463]	0.170527	11	2.8932	2.528	[-2.937 ;8.723]	0.285555	16	-0.177482	0.216	[-0.641 ;0.286]	0.425585	7	-1.31263	0.53	[-2.450 ;-0.175]	0.0267012	20	0.283537	1.216	[-2.468 ;3.035]	0.820908	17	-0.0177471	0.03	[-0.081 ;0.046]	0.559826
hsa_miR_340	mir340_b	1	Not the same	11	0.589238	0.232	[0.063 ;1.115]	0.0319909	12	-8.34377	5.701	[-21.239 ;4.552]	0.177312	18	0.0944346	0.513	[-0.989 ;1.178]	0.856257	12	2.76055	1.407	[-0.208 ;5.729]	0.0663812	20	-1.83111	1.687	[-5.721 ;2.059]	0.309357	19	0.00601798	0.045	[-0.088 ;0.100]	0.894155
hsa_miR_15a	mir15a	1	Not the same	14	0.0991992	0.102	[-0.123 ;0.321]	0.349329	15	-0.566134	1.995	[-4.914 ;3.781]	0.781457	21	0.209897	0.263	[-0.340 ;0.759]	0.435001	12	1.05279	0.651	[-0.306 ;2.411]	0.12164	28	-0.941801	0.71	[-2.505 ;0.621]	0.211623	21	0.059314	0.022	[0.014 ;0.104]	0.0123175
hsa_miR_197	mir197	1	Not the same	17	-0.263584	0.254	[-0.806 ;0.279]	0.31673	15	-3.60255	5.382	[-15.328 ;8.123]	0.515905	23	0.0318177	0.564	[-1.142 ;1.205]	0.955563	15	0.0357237	1.526	[-3.137 ;3.208]	0.98154	32	-0.836919	1.373	[-3.803 ;2.129]	0.552594	22	-0.143133	0.057	[-0.262 ;-0.024]	0.0207375
hsa_miR_409_3p	mir409_3p	1	Not the same	17	-0.0407947	0.076	[-0.203 ;0.122]	0.60031	16	-1.15986	1.754	[-4.950 ;2.630]	0.520036	25	0.272282	0.163	[-0.065 ;0.609]	0.108125	16	1.37688	0.45	[0.447 ;2.307]	0.00552294	30	0.0914702	0.578	[-1.157 ;1.340]	0.876628	25	0.0321846	0.018	[-0.006 ;0.070]	0.0911718
hsa_miR_597	mir597	1	Not the same	17	-0.0152304	0.089	[-0.206 ;0.175]	0.866958	17	0.737631	1.888	[-3.311 ;4.786]	0.701852	24	-0.341874	0.206	[-0.768 ;0.084]	0.110398	13	-1.8814	0.575	[-3.074 ;-0.689]	0.00349461	32	0.0269551	0.788	[-1.662 ;1.716]	0.973184	25	-0.015484	0.028	[-0.073 ;0.042]	0.579978
hsa_miR_532_3p	mir532_3p	1	Not the same	18	0.0634702	0.078	[-0.102 ;0.229]	0.427337	19	-0.0478264	1.509	[-3.247 ;3.152]	0.975113	27	0.0689303	0.165	[-0.271 ;0.409]	0.679979	14	-0.0517237	0.563	[-1.212 ;1.109]	0.927593	32	0.844515	0.392	[0.009 ;1.680]	0.0479081	26	0.0224508	0.02	[-0.019 ;0.064]	0.274042
hsa_miR_375	mir375	1	Negative	20	-0.0289099	0.049	[-0.133 ;0.075]	0.565505	20	-0.545197	1.282	[-3.251 ;2.160]	0.676057	27	-0.152811	0.196	[-0.556 ;0.250]	0.441943	15	-0.338765	0.572	[-1.517 ;0.839]	0.559069	40	-0.557047	0.53	[-1.676 ;0.562]	0.308132	26	-0.0513075	0.019	[-0.090 ;-0.012]	0.0121052
hsa_miR_127	mir127	1	Not the same	20	-0.204251	0.115	[-0.446 ;0.038]	0.093358	19	7.68988	2.531	[2.325 ;13.055]	0.00782362	29	-0.208401	0.196	[-0.610 ;0.193]	0.296888	13	-0.950011	0.673	[-2.329 ;0.429]	0.169196	36	-1.0849	0.715	[-2.594 ;0.425]	0.147818	28	-0.0363009	0.029	[-0.095 ;0.023]	0.217248
hsa_miR_10b	mir10b_b	1	Not the same	21	0.0829422	0.061	[-0.046 ;0.211]	0.192654	22	-3.28037	0.931	[-5.229 ;-1.332]	0.00226932	31	-0.257676	0.164	[-0.593 ;0.077]	0.126689	17	-0.219086	0.491	[-1.223 ;0.785]	0.658975	40	-0.162141	0.41	[-1.024 ;0.699]	0.697212	30	-0.0174797	0.017	[-0.052 ;0.017]	0.310577
mmu_miR_140	mir140	1	Not the same	22	-0.073837	0.113	[-0.310 ;0.162]	0.521025	22	-1.04655	1.799	[-4.811 ;2.718]	0.567523	31	0.334986	0.244	[-0.164 ;0.834]	0.180453	17	1.06654	0.722	[-0.409 ;2.542]	0.150183	42	1.20572	0.491	[0.181 ;2.231]	0.0234243	30	-0.023213	0.024	[-0.073 ;0.027]	0.347552
hsa_let_7g	let7g	1	Not the same	25	0.282531	0.128	[0.018 ;0.547]	0.037148	25	0.132455	2.574	[-5.205 ;5.470]	0.959422	35	0.0453323	0.255	[-0.473 ;0.564]	0.859843	19	-0.271905	0.888	[-2.078 ;1.534]	0.761287	46	-0.348639	0.739	[-1.882 ;1.185]	0.641854	33	0.0498371	0.033	[-0.016 ;0.116]	0.135207
hsa_miR_103	mir103	1	Not the same	25	0.0258516	0.12	[-0.223 ;0.275]	0.831625	24	-2.5008	2.24	[-7.159 ;2.157]	0.276846	34	-0.0112454	0.252	[-0.524 ;0.502]	0.964701	19	-0.285035	0.741	[-1.793 ;1.223]	0.703024	48	0.304459	0.619	[-0.977 ;1.585]	0.627623	33	0.0554857	0.024	[0.006 ;0.105]	0.0279417
hsa_miR_27b	mir27b	1	Not the same	26	0.122148	0.16	[-0.209 ;0.453]	0.453286	25	-5.87199	2.657	[-11.382 ;-0.362]	0.0378051	36	-0.515319	0.348	[-1.222 ;0.192]	0.147891	19	-1.47365	1.053	[-3.611 ;0.664]	0.170439	48	-1.36452	1.017	[-3.469 ;0.740]	0.192998	35	0.00159651	0.04	[-0.080 ;0.083]	0.968399
hsa_miR_132	mir132	1	Not the same	26	0.0335125	0.076	[-0.124 ;0.191]	0.663567	26	-0.0209837	1.584	[-3.298 ;3.256]	0.989545	37	-0.29209	0.186	[-0.670 ;0.085]	0.125258	19	-0.250629	0.531	[-1.328 ;0.827]	0.639904	50	-1.03099	0.46	[-1.980 ;-0.082]	0.0344777	36	-0.0158307	0.02	[-0.057 ;0.025]	0.4386
hsa_miR_374	mir374	1	Not the same	26	-0.250162	0.11	[-0.476 ;-0.024]	0.0316481	24	1.73626	2.24	[-2.922 ;6.395]	0.446931	37	-0.225146	0.193	[-0.617 ;0.167]	0.251721	21	-0.77442	0.531	[-1.851 ;0.302]	0.153235	54	-0.434083	0.569	[-1.606 ;0.737]	0.452526	36	0.0044718	0.021	[-0.037 ;0.046]	0.829951
hsa_miR_885_5p	mir885_5p	1	Not the same	27	0.0382862	0.08	[-0.126 ;0.202]	0.634974	26	-1.81258	1.458	[-4.829 ;1.204]	0.226353	39	-0.153192	0.15	[-0.457 ;0.151]	0.314268	20	-0.563877	0.431	[-1.436 ;0.309]	0.198674	52	-0.0177336	0.447	[-0.939 ;0.903]	0.968678	38	-0.0408124	0.015	[-0.071 ;-0.011]	0.00922391
hsa_miR_195	mir195	1	Not the same	28	-0.0245542	0.092	[-0.213 ;0.164]	0.790703	26	0.980775	1.603	[-2.336 ;4.297]	0.546677	39	-0.192733	0.185	[-0.567 ;0.182]	0.304024	20	-0.315677	0.494	[-1.316 ;0.685]	0.526702	54	0.284424	0.581	[-0.909 ;1.478]	0.628393	38	-0.047579	0.019	[-0.085 ;-0.010]	0.0145233
hsa_miR_376c	mir376c	1	Not the same	28	-0.21665	0.094	[-0.410 ;-0.023]	0.0298543	26	0.66797	1.899	[-3.260 ;4.596]	0.728224	40	-0.348538	0.182	[-0.718 ;0.021]	0.0634784	20	-0.518016	0.524	[-1.577 ;0.541]	0.328732	54	-0.503909	0.471	[-1.472 ;0.465]	0.294676	39	-0.0363509	0.02	[-0.076 ;0.003]	0.0711238
hsa_miR_423_5p	mir423_5p	1	Not the same	28	-0.0529982	0.137	[-0.334 ;0.228]	0.701167	27	3.19082	2.687	[-2.355 ;8.737]	0.246664	40	-0.0350159	0.245	[-0.531 ;0.460]	0.887073	20	-0.0705246	0.708	[-1.503 ;1.362]	0.921193	54	-0.774767	0.692	[-2.198 ;0.648]	0.273237	39	-0.0665094	0.024	[-0.115 ;-0.018]	0.00833476
hsa_miR_30b	mir30b	1	Not the same	28	-0.219517	0.247	[-0.727 ;0.288]	0.382537	26	1.28855	3.989	[-6.964 ;9.541]	0.749604	40	-0.609763	0.336	[-1.289 ;0.070]	0.0771554	21	-2.33022	0.892	[-4.135 ;-0.526]	0.0127154	54	-0.743763	1.176	[-3.161 ;1.673]	0.53258	39	-0.0278321	0.037	[-0.102 ;0.047]	0.455002
HSA_MIR_720	mir720	1	Not the same	28	-0.0703606	0.078	[-0.231 ;0.090]	0.375053	26	0.0306233	1.582	[-3.242 ;3.303]	0.984721	40	-0.107227	0.157	[-0.425 ;0.211]	0.499082	21	0.342184	0.435	[-0.538 ;1.223]	0.436565	54	-0.773571	0.358	[-1.509 ;-0.038]	0.0399724	39	-0.0256202	0.016	[-0.058 ;0.007]	0.120688
hsa_miR_15b	mir15b	1	Not the same	29	-0.191309	0.201	[-0.603 ;0.221]	0.349111	27	5.5785	3.107	[-0.833 ;11.990]	0.0851557	40	-0.807005	0.321	[-1.456 ;-0.158]	0.0161062	21	-0.732226	0.95	[-2.653 ;1.189]	0.445351	56	-0.860551	0.782	[-2.464 ;0.743]	0.280656	39	-0.0084253	0.037	[-0.083 ;0.066]	0.819909
hsa_miR_221	mir221	1	Negative	29	-0.262221	0.146	[-0.561 ;0.037]	0.0831981	27	-3.97624	3.654	[-11.519 ;3.566]	0.287369	40	-0.598459	0.31	[-1.226 ;0.029]	0.0610409	21	-0.829621	0.889	[-2.627 ;0.968]	0.356252	56	-0.717214	0.74	[-2.235 ;0.801]	0.340974	39	-0.0680411	0.033	[-0.134 ;-0.002]	0.0445298
hsa_miR_106b	mir106b	1	Not the same	29	0.717781	0.287	[0.128 ;1.307]	0.0188544	27	5.43486	5.56	[-6.040 ;16.910]	0.338071	41	0.278988	0.568	[-0.869 ;1.427]	0.626028	21	-0.0294511	1.574	[-3.210 ;3.151]	0.985162	56	0.131125	1.562	[-3.075 ;3.337]	0.933733	40	0.0622122	0.06	[-0.058 ;0.183]	0.303523
hsa_miR_223	mir223	1	Negative	29	-0.50663	0.222	[-0.963 ;-0.050]	0.0308527	27	-3.41078	5.828	[-15.439 ;8.617]	0.56383	41	-0.336156	0.317	[-0.977 ;0.305]	0.29534	21	-0.470549	0.885	[-2.259 ;1.318]	0.597759	56	-0.0457993	1.071	[-2.243 ;2.152]	0.966204	40	-0.0579845	0.033	[-0.124 ;0.008]	0.0853768
hsa_miR_24	mir24	1	Not the same	29	-0.521567	0.161	[-0.852 ;-0.191]	0.00320638	27	1.01934	3.309	[-5.810 ;7.848]	0.760683	41	-0.215617	0.209	[-0.638 ;0.207]	0.308716	21	-0.321652	0.583	[-1.500 ;0.857]	0.584223	56	-0.7939	0.897	[-2.634 ;1.046]	0.383868	40	-0.0224889	0.022	[-0.067 ;0.022]	0.317409
hsa_miR_483_5p	mir483_5p	1	Not the same	29	0.261471	0.091	[0.074 ;0.449]	0.00798457	27	-2.76458	1.701	[-6.275 ;0.746]	0.117155	41	0.159202	0.168	[-0.180 ;0.498]	0.348222	21	0.00547192	0.468	[-0.941 ;0.952]	0.990738	56	0.586241	0.456	[-0.348 ;1.521]	0.209065	40	-0.00698777	0.018	[-0.043 ;0.029]	0.699476
hsa_miR_218	mir218	0	Positive	0	NA	NA	NA	NA	0	NA	NA	NA	NA	0	NA	NA	NA	NA	0	NA	NA	NA	NA	0	NA	NA	NA	NA	0	NA	NA	NA	NA
hsa_miR_331_5p	mir331_5p	0	Positive	0	NA	NA	NA	NA	0	NA	NA	NA	NA	0	NA	NA	NA	NA	0	NA	NA	NA	NA	0	NA	NA	NA	NA	0	NA	NA	NA	NA
hsa_miR_33a	mir33a_b	0	Positive	0	NA	NA	NA	NA	0	NA	NA	NA	NA	0	NA	NA	NA	NA	0	NA	NA	NA	NA	0	NA	NA	NA	NA	0	NA	NA	NA	NA
hsa_miR_520b	mir520b	0	Positive	0	NA	NA	NA	NA	0	NA	NA	NA	NA	0	NA	NA	NA	NA	0	NA	NA	NA	NA	0	NA	NA	NA	NA	0	NA	NA	NA	NA
hsa_miR_520c_3p	mir520c_3p	0	Positive	0	NA	NA	NA	NA	0	NA	NA	NA	NA	0	NA	NA	NA	NA	0	NA	NA	NA	NA	0	NA	NA	NA	NA	0	NA	NA	NA	NA
rno_miR_29c	r_mir29c_b	0	Positive	0	NA	NA	NA	NA	0	NA	NA	NA	NA	0	NA	NA	NA	NA	0	NA	NA	NA	NA	0	NA	NA	NA	NA	0	NA	NA	NA	NA
hsa_miR_29a	mir29a_b	0	Positive	0	NA	NA	NA	NA	0	NA	NA	NA	NA	1	NA	NA	NA	NA	1	NA	NA	NA	NA	0	NA	NA	NA	NA	1	NA	NA	NA	NA
mmu_let_7d	let7d_b	0	Positive	1	NA	NA	NA	NA	0	NA	NA	NA	NA	0	NA	NA	NA	NA	0	NA	NA	NA	NA	2	NA	NA	NA	NA	1	NA	NA	NA	NA
hsa_miR_125a_3p	mir125a_3p	0	Positive	1	NA	NA	NA	NA	0	NA	NA	NA	NA	0	NA	NA	NA	NA	0	NA	NA	NA	NA	2	NA	NA	NA	NA	1	NA	NA	NA	NA
hsa_miR_181a_2	mir181a_2b	0	Positive	1	NA	NA	NA	NA	0	NA	NA	NA	NA	0	NA	NA	NA	NA	0	NA	NA	NA	NA	2	NA	NA	NA	NA	1	NA	NA	NA	NA
hsa_miR_211	mir211	0	Positive	1	NA	NA	NA	NA	0	NA	NA	NA	NA	0	NA	NA	NA	NA	0	NA	NA	NA	NA	2	NA	NA	NA	NA	1	NA	NA	NA	NA
hsa_miR_381	mir381	0	Positive	1	NA	NA	NA	NA	0	NA	NA	NA	NA	0	NA	NA	NA	NA	0	NA	NA	NA	NA	2	NA	NA	NA	NA	1	NA	NA	NA	NA
hsa_miR_551b	mir551b	0	Positive	1	NA	NA	NA	NA	0	NA	NA	NA	NA	0	NA	NA	NA	NA	0	NA	NA	NA	NA	2	NA	NA	NA	NA	1	NA	NA	NA	NA
hsa_miR_219	mir219	0	Positive	1	NA	NA	NA	NA	1	NA	NA	NA	NA	1	NA	NA	NA	NA	0	NA	NA	NA	NA	2	NA	NA	NA	NA	1	NA	NA	NA	NA
hsa_miR_655	mir655	0	Positive	1	NA	NA	NA	NA	1	NA	NA	NA	NA	1	NA	NA	NA	NA	0	NA	NA	NA	NA	2	NA	NA	NA	NA	1	NA	NA	NA	NA
hsa_miR_758	mir758	0	Positive	1	NA	NA	NA	NA	1	NA	NA	NA	NA	1	NA	NA	NA	NA	0	NA	NA	NA	NA	2	NA	NA	NA	NA	1	NA	NA	NA	NA
hsa_miR_135a	mir135a	0	Positive	1	NA	NA	NA	NA	1	NA	NA	NA	NA	1	NA	NA	NA	NA	1	NA	NA	NA	NA	2	NA	NA	NA	NA	1	NA	NA	NA	NA
hsa_miR_16_1	mir16_1_b	0	Positive	1	NA	NA	NA	NA	1	NA	NA	NA	NA	1	NA	NA	NA	NA	1	NA	NA	NA	NA	2	NA	NA	NA	NA	1	NA	NA	NA	NA
hsa_miR_429	mir429	0	Positive	1	NA	NA	NA	NA	1	NA	NA	NA	NA	1	NA	NA	NA	NA	1	NA	NA	NA	NA	2	NA	NA	NA	NA	1	NA	NA	NA	NA
hsa_miR_138	mir138	0	Positive	1	NA	NA	NA	NA	1	NA	NA	NA	NA	2	NA	NA	NA	NA	1	NA	NA	NA	NA	0	NA	NA	NA	NA	2	NA	NA	NA	NA
hsa_miR_627	mir627	0	Positive	0	NA	NA	NA	NA	0	NA	NA	NA	NA	2	NA	NA	NA	NA	2	NA	NA	NA	NA	0	NA	NA	NA	NA	2	NA	NA	NA	NA
hsa_miR_329	mir329	0	Positive	1	NA	NA	NA	NA	2	NA	NA	NA	NA	2	NA	NA	NA	NA	0	NA	NA	NA	NA	2	NA	NA	NA	NA	2	NA	NA	NA	NA
hsa_miR_367	mir367	0	Positive	1	NA	NA	NA	NA	0	NA	NA	NA	NA	1	NA	NA	NA	NA	1	NA	NA	NA	NA	2	NA	NA	NA	NA	2	NA	NA	NA	NA
hsa_miR_769_5p	mir769_5p	0	Positive	1	NA	NA	NA	NA	0	NA	NA	NA	NA	1	NA	NA	NA	NA	1	NA	NA	NA	NA	2	NA	NA	NA	NA	2	NA	NA	NA	NA
HSA_MIR_1249	mir1249	0	Positive	1	NA	NA	NA	NA	1	NA	NA	NA	NA	2	NA	NA	NA	NA	1	NA	NA	NA	NA	2	NA	NA	NA	NA	2	NA	NA	NA	NA
hsa_miR_141	mir141	0	Positive	0	NA	NA	NA	NA	1	NA	NA	NA	NA	2	NA	NA	NA	NA	2	NA	NA	NA	NA	2	NA	NA	NA	NA	2	NA	NA	NA	NA
hsa_miR_183	mir183_b	0	Positive	0	NA	NA	NA	NA	1	NA	NA	NA	NA	2	NA	NA	NA	NA	2	NA	NA	NA	NA	2	NA	NA	NA	NA	2	NA	NA	NA	NA
hsa_miR_130b	mir130b_b	0	Positive	2	NA	NA	NA	NA	1	NA	NA	NA	NA	1	NA	NA	NA	NA	0	NA	NA	NA	NA	4	NA	NA	NA	NA	2	NA	NA	NA	NA
hsa_miR_196b	mir196b	0	Positive	2	NA	NA	NA	NA	2	NA	NA	NA	NA	2	NA	NA	NA	NA	0	NA	NA	NA	NA	4	NA	NA	NA	NA	2	NA	NA	NA	NA
hsa_miR_133b	mir133b	0	Positive	2	NA	NA	NA	NA	2	NA	NA	NA	NA	2	NA	NA	NA	NA	1	NA	NA	NA	NA	4	NA	NA	NA	NA	2	NA	NA	NA	NA
hsa_miR_190b	mir190b	0	Positive	2	NA	NA	NA	NA	2	NA	NA	NA	NA	2	NA	NA	NA	NA	1	NA	NA	NA	NA	4	NA	NA	NA	NA	2	NA	NA	NA	NA
HSA_MIR_191	mir191_b	0	Positive	2	NA	NA	NA	NA	2	NA	NA	NA	NA	2	NA	NA	NA	NA	2	NA	NA	NA	NA	4	NA	NA	NA	NA	2	NA	NA	NA	NA
mmu_miR_379	mir379	0	Positive	3	NA	NA	NA	NA	3	NA	NA	NA	NA	3	NA	NA	NA	NA	3	NA	NA	NA	NA	6	NA	NA	NA	NA	2	NA	NA	NA	NA
hsa_miR_939	mir939	0	Positive	1	NA	NA	NA	NA	1	NA	NA	NA	NA	3	NA	NA	NA	NA	3	NA	NA	NA	NA	0	NA	NA	NA	NA	3	NA	NA	NA	NA
hsa_miR_363	mir363	0	Positive	2	NA	NA	NA	NA	3	NA	NA	NA	NA	3	NA	NA	NA	NA	1	NA	NA	NA	NA	2	NA	NA	NA	NA	3	NA	NA	NA	NA
hsa_miR_516_3p	mir516_3p	0	Positive	2	NA	NA	NA	NA	2	NA	NA	NA	NA	3	NA	NA	NA	NA	2	NA	NA	NA	NA	2	NA	NA	NA	NA	3	NA	NA	NA	NA
hsa_miR_545	mir545	0	Positive	2	NA	NA	NA	NA	2	NA	NA	NA	NA	3	NA	NA	NA	NA	2	NA	NA	NA	NA	2	NA	NA	NA	NA	3	NA	NA	NA	NA
hsa_miR_362	mir362	0	Positive	1	NA	NA	NA	NA	1	NA	NA	NA	NA	3	NA	NA	NA	NA	3	NA	NA	NA	NA	2	NA	NA	NA	NA	3	NA	NA	NA	NA
hsa_miR_454	mir454_b	0	Positive	1	NA	NA	NA	NA	1	NA	NA	NA	NA	3	NA	NA	NA	NA	3	NA	NA	NA	NA	2	NA	NA	NA	NA	3	NA	NA	NA	NA
hsa_miR_636	mir636	0	Positive	1	NA	NA	NA	NA	0	NA	NA	NA	NA	2	NA	NA	NA	NA	1	NA	NA	NA	NA	4	NA	NA	NA	NA	3	NA	NA	NA	NA
hsa_miR_199b	mir199b	0	Positive	3	NA	NA	NA	NA	3	NA	NA	NA	NA	3	NA	NA	NA	NA	1	NA	NA	NA	NA	4	NA	NA	NA	NA	3	NA	NA	NA	NA
hsa_miR_26a_1	mir26a_1_b	0	Positive	3	NA	NA	NA	NA	3	NA	NA	NA	NA	4	NA	NA	NA	NA	2	NA	NA	NA	NA	4	NA	NA	NA	NA	3	NA	NA	NA	NA
hsa_miR_34a	mir34a	0	Positive	3	NA	NA	NA	NA	3	NA	NA	NA	NA	3	NA	NA	NA	NA	1	NA	NA	NA	NA	6	NA	NA	NA	NA	3	NA	NA	NA	NA
hsa_miR_15a	mir15a_b	0	Positive	3	NA	NA	NA	NA	2	NA	NA	NA	NA	2	NA	NA	NA	NA	2	NA	NA	NA	NA	6	NA	NA	NA	NA	3	NA	NA	NA	NA
hsa_miR_210	mir210	0	Positive	3	NA	NA	NA	NA	2	NA	NA	NA	NA	2	NA	NA	NA	NA	2	NA	NA	NA	NA	6	NA	NA	NA	NA	3	NA	NA	NA	NA
hsa_miR_659	mir659	0	Positive	3	NA	NA	NA	NA	3	NA	NA	NA	NA	3	NA	NA	NA	NA	3	NA	NA	NA	NA	6	NA	NA	NA	NA	3	NA	NA	NA	NA
hsa_miR_32	mir32	0	Positive	2	NA	NA	NA	NA	3	NA	NA	NA	NA	4	NA	NA	NA	NA	1	NA	NA	NA	NA	4	NA	NA	NA	NA	4	NA	NA	NA	NA
hsa_miR_452	mir452	0	Positive	2	NA	NA	NA	NA	3	NA	NA	NA	NA	4	NA	NA	NA	NA	2	NA	NA	NA	NA	4	NA	NA	NA	NA	4	NA	NA	NA	NA
hsa_miR_20a	mir20a_b	0	Positive	3	NA	NA	NA	NA	3	NA	NA	NA	NA	4	NA	NA	NA	NA	3	NA	NA	NA	NA	4	NA	NA	NA	NA	4	NA	NA	NA	NA
hsa_miR_27a	mir27a_b	0	Positive	1	NA	NA	NA	NA	2	NA	NA	NA	NA	5	0.0294762	0.454	[-1.925 ;1.984]	0.954159	3	NA	NA	NA	NA	4	NA	NA	NA	NA	4	NA	NA	NA	NA
hsa_miR_107	mir107	0	Positive	3	NA	NA	NA	NA	3	NA	NA	NA	NA	3	NA	NA	NA	NA	0	NA	NA	NA	NA	6	NA	NA	NA	NA	4	NA	NA	NA	NA
hsa_miR_874	mir874	0	Positive	3	NA	NA	NA	NA	2	NA	NA	NA	NA	3	NA	NA	NA	NA	1	NA	NA	NA	NA	6	NA	NA	NA	NA	4	NA	NA	NA	NA
hsa_miR_370	mir370	0	Positive	3	NA	NA	NA	NA	3	NA	NA	NA	NA	3	NA	NA	NA	NA	1	NA	NA	NA	NA	6	NA	NA	NA	NA	4	NA	NA	NA	NA
hsa_miR_642	mir642	0	Positive	2	NA	NA	NA	NA	2	NA	NA	NA	NA	4	NA	NA	NA	NA	2	NA	NA	NA	NA	6	1.41482	0.148	[-0.462 ;3.291]	0.0662109	4	NA	NA	NA	NA
HSA_MIR_1260	mir1260	0	Positive	3	NA	NA	NA	NA	3	NA	NA	NA	NA	4	NA	NA	NA	NA	2	NA	NA	NA	NA	6	NA	NA	NA	NA	4	NA	NA	NA	NA
hsa_miR_100	mir100	0	Positive	2	NA	NA	NA	NA	3	NA	NA	NA	NA	4	NA	NA	NA	NA	4	NA	NA	NA	NA	6	NA	NA	NA	NA	4	NA	NA	NA	NA
hsa_miR_501_3p	mir501_3p	0	Positive	3	NA	NA	NA	NA	3	NA	NA	NA	NA	3	NA	NA	NA	NA	2	NA	NA	NA	NA	8	1.85059	1.673	[-19.402 ;23.103]	0.467864	4	NA	NA	NA	NA
hsa_miR_886_3p	mir886_3p	0	Positive	2	NA	NA	NA	NA	3	NA	NA	NA	NA	5	0.146052	0.396	[-1.560 ;1.852]	0.747899	2	NA	NA	NA	NA	4	NA	NA	NA	NA	5	0.000493554	0.04	[-0.172 ;0.172]	0.99127
hsa_miR_98	mir98	0	Not the same	3	NA	NA	NA	NA	3	NA	NA	NA	NA	5	-0.40673	0.863	[-4.122 ;3.309]	0.684001	4	NA	NA	NA	NA	6	NA	NA	NA	NA	5	0.0403477	0.113	[-0.448 ;0.528]	0.756104
hsa_miR_206	mir206	0	Positive	4	NA	NA	NA	NA	4	NA	NA	NA	NA	5	0.492838	0.198	[-0.358 ;1.344]	0.130263	4	NA	NA	NA	NA	6	1.33604	0.92	[-10.349 ;13.021]	0.38379	5	0.0499166	0.031	[-0.085 ;0.185]	0.253403
hsa_miR_511	mir511	0	Not the same	4	NA	NA	NA	NA	4	NA	NA	NA	NA	5	-0.387839	0.241	[-1.424 ;0.648]	0.248498	0	NA	NA	NA	NA	8	1.28384	0.21	[-1.386 ;3.954]	0.103293	5	0.0530933	0.023	[-0.046 ;0.152]	0.147497
hsa_miR_433	mir433	0	Not the same	4	NA	NA	NA	NA	3	NA	NA	NA	NA	4	NA	NA	NA	NA	3	NA	NA	NA	NA	8	-8.90678	7.661	[-106.243 ;88.429]	0.452201	5	-0.223812	0.056	[-0.463 ;0.015]	0.0564962
hsa_miR_26b	mir26b_b	0	Not the same	3	NA	NA	NA	NA	4	NA	NA	NA	NA	4	NA	NA	NA	NA	3	NA	NA	NA	NA	8	-0.228322	1.536	[-19.739 ;19.283]	0.906029	5	-0.0391942	0.014	[-0.101 ;0.023]	0.112825
hsa_miR_31	mir31	0	Not the same	3	NA	NA	NA	NA	2	NA	NA	NA	NA	5	-0.0530798	0.135	[-0.482 ;0.376]	0.72	4	NA	NA	NA	NA	4	NA	NA	NA	NA	6	-0.000804588	0.025	[-0.080 ;0.078]	0.976154
hsa_miR_326	mir326	0	Not the same	3	NA	NA	NA	NA	3	NA	NA	NA	NA	6	-1.32537	1.021	[-4.575 ;1.924]	0.285096	5	-4.7214	2.741	[-13.445 ;4.002]	0.18348	4	NA	NA	NA	NA	6	-0.14656	0.117	[-0.519 ;0.225]	0.298777
hsa_miR_629	mir629	0	Not the same	4	NA	NA	NA	NA	4	NA	NA	NA	NA	6	-0.835708	0.409	[-2.137 ;0.466]	0.133559	3	NA	NA	NA	NA	6	NA	NA	NA	NA	6	-0.0789385	0.097	[-0.389 ;0.231]	0.476768
hsa_miR_28_3p	mir28_3p	0	Not the same	5	-0.0870542	0.079	[-0.425 ;0.251]	0.383083	4	NA	NA	NA	NA	5	1.33564	0.559	[-0.443 ;3.114]	0.0967053	4	NA	NA	NA	NA	10	1.97415	0.793	[-0.550 ;4.499]	0.0885816	6	0.0243048	0.023	[-0.049 ;0.098]	0.369331
hsa_miR_603	mir603	0	Not the same	4	NA	NA	NA	NA	4	NA	NA	NA	NA	6	0.333139	0.546	[-1.403 ;2.070]	0.584628	4	NA	NA	NA	NA	10	1.67359	1.467	[-4.637 ;7.984]	0.372069	6	-0.0698859	0.065	[-0.278 ;0.138]	0.363412
hsa_miR_145	mir145_b	0	Not the same	5	0.190658	0.153	[-1.750 ;2.131]	0.429979	5	-1.20365	1.187	[-6.313 ;3.906]	0.417434	6	-2.31104	0.893	[-5.152 ;0.529]	0.0811252	4	NA	NA	NA	NA	10	-2.42118	1.363	[-8.287 ;3.444]	0.217705	6	-0.0134462	0.081	[-0.270 ;0.243]	0.878086
hsa_miR_494	mir494	0	Not the same	6	0.306755	0.1	[-0.124 ;0.738]	0.0921534	5	4.07165	8.043	[-30.533 ;38.676]	0.662965	6	-0.685538	1.065	[-3.641 ;2.270]	0.554666	3	NA	NA	NA	NA	12	0.451532	2.528	[-7.592 ;8.496]	0.869604	6	0.0462716	0.099	[-0.229 ;0.322]	0.665237
hsa_miR_215	mir215	0	Not the same	2	NA	NA	NA	NA	3	NA	NA	NA	NA	7	-0.168391	0.501	[-1.561 ;1.224]	0.753883	5	-0.958741	1.464	[-5.025 ;3.107]	0.548396	4	NA	NA	NA	NA	7	-0.0246141	0.055	[-0.178 ;0.129]	0.678462
hsa_miR_29b	mir29b	0	Not the same	6	-0.177269	0.233	[-1.181 ;0.827]	0.52683	6	-2.66897	1.578	[-7.691 ;2.353]	0.189378	7	0.108282	0.759	[-1.843 ;2.059]	0.89213	3	NA	NA	NA	NA	6	-0.387928	0.536	[-7.202 ;6.426]	0.601317	7	0.124722	0.081	[-0.084 ;0.333]	0.185218
HSA_MIR_664	mir664	0	Not the same	4	NA	NA	NA	NA	4	NA	NA	NA	NA	6	0.840302	0.439	[-0.378 ;2.059]	0.128025	4	NA	NA	NA	NA	8	-19.5233	6.652	[-104.039 ;64.993]	0.209043	7	0.112367	0.076	[-0.099 ;0.324]	0.214404
hsa_miR_422a	mir422a	0	Not the same	4	NA	NA	NA	NA	5	-4.08376	2.707	[-15.731 ;7.564]	0.270449	7	-0.342518	0.262	[-1.069 ;0.384]	0.260558	4	NA	NA	NA	NA	8	-0.371666	2.371	[-30.495 ;29.752]	0.901003	7	-0.0340549	0.037	[-0.137 ;0.069]	0.410183
hsa_miR_497	mir497	0	Not the same	6	-0.0326647	0.047	[-0.236 ;0.170]	0.560369	4	NA	NA	NA	NA	6	0.691439	0.318	[-0.191 ;1.573]	0.0950931	2	NA	NA	NA	NA	10	-0.489392	0.948	[-3.506 ;2.527]	0.641282	7	0.0314495	0.086	[-0.208 ;0.271]	0.733453
hsa_miR_30d	mir30d_b	0	Not the same	4	NA	NA	NA	NA	5	0.245807	1.636	[-6.792 ;7.284]	0.894333	6	0.0541775	0.161	[-0.394 ;0.502]	0.753798	4	NA	NA	NA	NA	10	-1.24787	0.645	[-4.023 ;1.527]	0.192698	7	-0.0298319	0.014	[-0.068 ;0.008]	0.0967772
hsa_miR_10b	mir10b	0	Not the same	5	-0.313166	0.236	[-1.328 ;0.701]	0.315417	6	-4.28259	6.136	[-23.810 ;15.245]	0.53545	8	-0.543643	1.165	[-3.538 ;2.451]	0.660359	3	NA	NA	NA	NA	8	-1.9308	2.029	[-27.706 ;23.844]	0.51571	8	-0.00235767	0.063	[-0.164 ;0.159]	0.971468
hsa_miR_199a	mir199a	0	Not the same	6	-0.110242	0.112	[-0.468 ;0.248]	0.399139	6	-0.806239	1.497	[-5.569 ;3.957]	0.62752	7	-0.0868057	0.278	[-0.802 ;0.628]	0.767568	4	NA	NA	NA	NA	12	2.9841	1.78	[-2.681 ;8.649]	0.192233	8	0.0550324	0.034	[-0.031 ;0.141]	0.161773
hsa_miR_628_3p	mir628_3p	0	Not the same	8	0.0458022	0.136	[-0.331 ;0.423]	0.752909	7	-2.65853	2.564	[-9.777 ;4.460]	0.358341	8	-0.0258524	0.088	[-0.242 ;0.191]	0.779899	3	NA	NA	NA	NA	14	0.121877	0.562	[-1.322 ;1.565]	0.836769	8	-0.00557082	0.014	[-0.039 ;0.028]	0.69515
hsa_miR_93	mir93_b	0	Not the same	5	0.179691	0.088	[-0.198 ;0.558]	0.177359	6	-0.433715	1.026	[-3.699 ;2.831]	0.70096	9	0.188167	0.345	[-0.655 ;1.032]	0.604803	4	NA	NA	NA	NA	8	0.473214	0.484	[-1.609 ;2.555]	0.431195	9	-0.0211822	0.037	[-0.111 ;0.069]	0.585626
hsa_miR_502_3p	mir502_3p	0	Not the same	6	0.0550947	0.224	[-0.911 ;1.021]	0.828964	6	-2.08467	2.351	[-9.566 ;5.397]	0.440537	9	-0.0737932	0.368	[-0.974 ;0.826]	0.847575	5	-0.236154	0.831	[-2.269 ;1.797]	0.785818	8	1.30881	0.219	[-1.478 ;4.096]	0.105697	9	-0.0191333	0.045	[-0.130 ;0.092]	0.687489
hsa_miR_886_5p	mir886_5p	0	Not the same	5	-0.022623	0.099	[-0.450 ;0.405]	0.840938	6	-2.69668	1.282	[-6.778 ;1.384]	0.126214	10	0.0320606	0.256	[-0.573 ;0.637]	0.903738	6	-0.2048	0.618	[-1.666 ;1.257]	0.7501	8	0.249013	0.834	[-10.344 ;10.842]	0.815214	9	-0.00170476	0.029	[-0.070 ;0.067]	0.954692
hsa_miR_505	mir505_b	0	Not the same	7	-0.021	0.112	[-0.377 ;0.335]	0.863036	6	-0.00277977	0.847	[-2.699 ;2.693]	0.997588	9	0.271846	0.535	[-0.994 ;1.538]	0.627275	6	0.832116	1.609	[-2.973 ;4.637]	0.621017	14	1.23887	0.779	[-0.924 ;3.402]	0.186992	9	-0.00567652	0.06	[-0.147 ;0.136]	0.927058
hsa_miR_656	mir656	0	Not the same	8	-0.1184	0.215	[-0.670 ;0.433]	0.604865	8	8.46248	4.213	[-2.367 ;19.292]	0.100808	9	-0.0333794	0.282	[-0.700 ;0.634]	0.909114	3	NA	NA	NA	NA	14	0.581868	1.277	[-2.964 ;4.128]	0.672301	10	-0.0684861	0.042	[-0.167 ;0.030]	0.143586
hsa_miR_214	mir214	0	Not the same	6	0.0174843	0.112	[-0.465 ;0.500]	0.890422	5	-9.12849	2.201	[-18.599 ;0.342]	0.0535144	10	0.0968014	0.858	[-1.931 ;2.125]	0.913305	7	-1.66791	2.4	[-7.343 ;4.007]	0.509454	14	-1.00432	2.279	[-7.332 ;5.323]	0.682221	10	0.0387266	0.128	[-0.264 ;0.342]	0.771122
hsa_let_7f	let7f	0	Not the same	4	NA	NA	NA	NA	5	1.45971	3.719	[-14.542 ;17.461]	0.732564	10	-0.354282	0.373	[-1.214 ;0.506]	0.37001	8	-2.27528	1.034	[-4.660 ;0.110]	0.0590137	10	2.71235	1.397	[-3.299 ;8.723]	0.191706	11	-0.0310446	0.053	[-0.153 ;0.091]	0.574487
hsa_miR_539	mir539	0	Not the same	9	0.195362	0.354	[-0.670 ;1.061]	0.600563	9	4.25714	9.046	[-17.878 ;26.393]	0.65455	11	-0.221933	0.239	[-0.764 ;0.320]	0.378181	5	-0.219904	0.864	[-2.174 ;1.734]	0.804728	16	1.13498	0.872	[-1.106 ;3.376]	0.249705	11	-0.00690072	0.042	[-0.102 ;0.088]	0.87258
hsa_miR_301b	mir301b	0	Not the same	5	0.0505266	0.101	[-0.270 ;0.371]	0.650105	6	2.72638	0.962	[-0.334 ;5.787]	0.0659243	11	-0.237088	0.223	[-0.742 ;0.268]	0.316211	9	-0.584293	0.565	[-1.863 ;0.694]	0.3282	10	3.47335	2.774	[-8.463 ;15.410]	0.33714	12	-0.0287859	0.026	[-0.088 ;0.031]	0.303784
hsa_miR_95	mir95	0	Not the same	6	0.0156959	0.052	[-0.128 ;0.160]	0.777008	7	1.14539	1.388	[-2.709 ;4.999]	0.455662	12	-0.178233	0.233	[-0.697 ;0.341]	0.461892	7	-0.805699	0.927	[-2.872 ;1.260]	0.40529	14	1.5365	1.254	[-1.945 ;5.018]	0.287667	12	-0.0272559	0.032	[-0.098 ;0.043]	0.4086
hsa_miR_212	mir212	0	Not the same	7	-0.131038	0.156	[-0.531 ;0.269]	0.438426	8	-2.48607	2.418	[-8.702 ;3.730]	0.351017	11	-0.00540067	0.536	[-1.217 ;1.207]	0.992177	8	-1.89152	1.852	[-6.082 ;2.299]	0.333854	14	2.21453	1.419	[-1.725 ;6.155]	0.19365	12	-0.0200419	0.04	[-0.110 ;0.070]	0.627429
hsa_miR_572	mir572	0	Not the same	7	-0.0486322	0.05	[-0.187 ;0.090]	0.38413	7	0.11596	0.472	[-1.196 ;1.428]	0.818192	12	-0.033289	0.142	[-0.354 ;0.287]	0.819435	8	-0.217359	0.448	[-1.231 ;0.796]	0.639099	14	0.882921	0.738	[-1.166 ;2.932]	0.297529	12	0.00706485	0.021	[-0.041 ;0.055]	0.748852
hsa_miR_671_3p	mir671_3p	0	Not the same	9	0.120707	0.091	[-0.101 ;0.343]	0.231558	9	-0.873515	1.796	[-5.268 ;3.521]	0.643975	11	-0.369352	0.174	[-0.764 ;0.025]	0.0632332	7	-0.871165	1.053	[-3.254 ;1.512]	0.429598	16	-1.02076	0.744	[-2.841 ;0.799]	0.218994	12	-0.0321103	0.022	[-0.083 ;0.019]	0.186517
hsa_miR_425	mir425_b	0	Not the same	8	0.200552	0.142	[-0.147 ;0.548]	0.207133	8	-7.4226	3.959	[-17.600 ;2.754]	0.119666	13	-0.114815	0.21	[-0.578 ;0.348]	0.596139	8	0.615352	0.648	[-0.811 ;2.042]	0.362804	16	-1.12608	1.095	[-3.941 ;1.688]	0.350882	12	0.00248781	0.027	[-0.057 ;0.062]	0.928861
hsa_miR_181c	mir181c	0	Not the same	9	-0.00453428	0.055	[-0.139 ;0.130]	0.936981	9	1.2729	0.955	[-1.063 ;3.609]	0.230769	12	0.177882	0.202	[-0.272 ;0.628]	0.399237	9	0.0840958	0.617	[-1.290 ;1.458]	0.894245	16	0.545717	0.628	[-0.991 ;2.083]	0.418317	12	0.00555431	0.026	[-0.052 ;0.063]	0.833179
hsa_miR_543	mir543	0	Not the same	10	-0.0636212	0.176	[-0.470 ;0.343]	0.727281	10	5.45578	4.847	[-6.006 ;16.918]	0.297461	12	0.0157656	0.189	[-0.405 ;0.436]	0.935075	5	-0.249142	0.678	[-1.761 ;1.262]	0.721074	22	-1.19245	1.006	[-3.468 ;1.083]	0.266108	12	-0.0331094	0.022	[-0.082 ;0.016]	0.16587
hsa_miR_638	mir638	0	Not the same	9	-0.217152	0.094	[-0.460 ;0.026]	0.0699401	9	2.78901	1.372	[-0.568 ;6.146]	0.0883349	12	-0.0155104	0.148	[-0.346 ;0.315]	0.918781	7	-0.572863	0.535	[-1.764 ;0.619]	0.309203	16	0.285208	0.384	[-0.654 ;1.225]	0.485737	13	-0.0244281	0.014	[-0.055 ;0.007]	0.109025
hsa_miR_139_3p	mir139_3p	0	Not the same	8	0.09667	0.461	[-1.033 ;1.226]	0.841013	9	-7.73859	6.533	[-23.724 ;8.247]	0.280986	13	0.397183	0.619	[-0.965 ;1.759]	0.534145	8	0.458957	1.971	[-3.878 ;4.796]	0.820119	16	2.50632	1.495	[-1.152 ;6.164]	0.144654	13	0.074756	0.072	[-0.084 ;0.234]	0.323011
hsa_miR_576_3p	mir576_3p	0	Not the same	11	-0.00681877	0.114	[-0.277 ;0.263]	0.954088	10	4.02799	2.119	[-0.983 ;9.039]	0.0990718	14	0.363573	0.245	[-0.170 ;0.898]	0.163693	7	1.19111	0.58	[-0.072 ;2.454]	0.0622867	16	2.13713	1.132	[-0.632 ;4.906]	0.107881	14	0.0633355	0.03	[-0.002 ;0.129]	0.0570237
hsa_miR_133a	mir133a	0	Not the same	10	0.124527	0.337	[-0.673 ;0.922]	0.722864	11	-3.71912	5.66	[-16.771 ;9.332]	0.529553	15	0.293723	0.731	[-1.300 ;1.887]	0.695076	9	-0.31734	1.895	[-4.447 ;3.812]	0.869821	20	-1.16323	1.559	[-4.690 ;2.364]	0.474626	14	-0.078163	0.041	[-0.167 ;0.011]	0.0808175
hsa_miR_136	mir136_b	0	Not the same	11	-0.0320253	0.075	[-0.201 ;0.137]	0.678798	12	0.0390043	1.782	[-3.993 ;4.071]	0.98302	14	0.128988	0.301	[-0.528 ;0.786]	0.676206	6	0.900153	0.734	[-0.699 ;2.499]	0.243542	22	-0.452198	0.737	[-2.152 ;1.248]	0.556665	14	0.0215565	0.025	[-0.032 ;0.075]	0.397765
HSA_MIR_338_5P	mir338_5p	0	Not the same	11	-0.0263063	0.085	[-0.218 ;0.165]	0.762916	12	0.74525	1.576	[-2.820 ;4.310]	0.647539	16	-0.136935	0.209	[-0.589 ;0.315]	0.524264	10	-0.202186	0.68	[-1.672 ;1.268]	0.771013	20	-0.485651	1.088	[-3.058 ;2.087]	0.66882	15	0.00390495	0.029	[-0.060 ;0.067]	0.896485
hsa_miR_34a	mir34a_b	0	Positive	12	0.0302833	0.156	[-0.330 ;0.391]	0.851131	11	1.72548	1.715	[-2.229 ;5.680]	0.343803	15	0.216008	0.238	[-0.299 ;0.731]	0.381258	5	0.566797	0.636	[-0.807 ;1.940]	0.388839	22	0.742833	0.494	[-0.376 ;1.861]	0.167213	15	0.0216049	0.03	[-0.044 ;0.087]	0.490014
hsa_miR_145	mir145	0	Not the same	9	0.029856	0.158	[-0.343 ;0.403]	0.855209	8	-2.03613	1.859	[-6.814 ;2.742]	0.323281	15	-0.666116	0.775	[-2.341 ;1.009]	0.405788	11	-0.0267789	2.205	[-4.791 ;4.738]	0.990497	18	-2.88048	1.927	[-7.595 ;1.834]	0.185556	16	-0.0538568	0.091	[-0.251 ;0.143]	0.564729
hsa_miR_22	mir22_b	0	Not the same	12	-0.00309817	0.165	[-0.370 ;0.364]	0.985366	13	0.413115	3.484	[-7.350 ;8.176]	0.90796	17	-0.0375161	0.375	[-0.837 ;0.761]	0.921606	10	0.383546	1.029	[-1.810 ;2.578]	0.714648	22	-1.26477	0.979	[-3.523 ;0.993]	0.232542	16	-0.0136416	0.039	[-0.097 ;0.070]	0.732131
hsa_miR_487b	mir487b	0	Not the same	12	-0.0720446	0.135	[-0.373 ;0.229]	0.605036	13	2.29084	2.84	[-4.038 ;8.620]	0.438705	17	-0.25185	0.257	[-0.799 ;0.295]	0.342044	9	-0.483778	0.83	[-2.253 ;1.286]	0.568731	24	0.641732	0.83	[-1.237 ;2.520]	0.459435	16	-0.0389053	0.034	[-0.111 ;0.033]	0.265903
hsa_miR_99a	mir99a	0	Not the same	13	0.0159132	0.046	[-0.087 ;0.119]	0.737621	13	0.156493	1.603	[-3.414 ;3.727]	0.924143	17	0.174004	0.194	[-0.240 ;0.588]	0.3843	9	0.0893944	0.472	[-0.916 ;1.095]	0.852271	26	0.657449	0.518	[-0.482 ;1.797]	0.230287	17	-0.000550495	0.014	[-0.031 ;0.030]	0.969564
hsa_miR_125a_5p	mir125a_5p	0	Not the same	13	-0.0306197	0.094	[-0.241 ;0.179]	0.751858	13	-0.806363	1.663	[-4.512 ;2.899]	0.638202	19	0.133732	0.184	[-0.254 ;0.522]	0.477229	11	0.275812	0.564	[-0.915 ;1.467]	0.631363	20	0.894006	0.422	[-0.078 ;1.866]	0.0667229	18	0.0212529	0.022	[-0.025 ;0.068]	0.346972
hsa_miR_744	mir744	0	Not the same	13	0.0507794	0.146	[-0.270 ;0.372]	0.734345	14	-1.66758	2.214	[-6.540 ;3.205]	0.467073	19	0.03488	0.221	[-0.429 ;0.498]	0.876165	13	0.798531	0.6	[-0.461 ;2.058]	0.199589	22	-0.0830716	1.188	[-2.770 ;2.604]	0.945778	18	0.00842023	0.027	[-0.048 ;0.065]	0.757608
hsa_miR_378	mir378	0	Not the same	13	0.0738955	0.078	[-0.101 ;0.249]	0.365406	10	-2.49469	1.745	[-6.621 ;1.631]	0.195884	18	-0.0285799	0.307	[-0.680 ;0.622]	0.927003	9	0.231561	0.64	[-1.125 ;1.588]	0.722217	24	-0.205854	0.54	[-1.408 ;0.996]	0.710788	19	-0.0207031	0.029	[-0.083 ;0.042]	0.490963
hsa_miR_224	mir224	0	Not the same	12	-0.0904689	0.116	[-0.349 ;0.168]	0.45295	12	4.30435	2.952	[-2.374 ;10.983]	0.178859	19	0.229604	0.447	[-0.714 ;1.173]	0.614271	13	-1.0095	1.354	[-3.865 ;1.846]	0.465956	22	0.647464	1.04	[-1.705 ;3.000]	0.549059	20	0.0970533	0.048	[-0.005 ;0.199]	0.0608914
hsa_miR_203	mir203	0	Not the same	13	-0.0288145	0.048	[-0.135 ;0.077]	0.562862	13	1.13244	0.994	[-1.082 ;3.347]	0.281003	20	-0.27601	0.225	[-0.748 ;0.196]	0.234933	12	-0.710893	0.73	[-2.246 ;0.824]	0.343348	24	-0.339944	0.676	[-1.869 ;1.189]	0.627099	20	-0.0108924	0.034	[-0.082 ;0.060]	0.752204
hsa_miR_18a	mir18a	0	Not the same	12	0.171404	0.26	[-0.408 ;0.751]	0.524546	13	-1.45521	5.673	[-14.095 ;11.185]	0.802749	20	0.154898	0.675	[-1.264 ;1.574]	0.821203	13	2.30805	1.856	[-1.591 ;6.207]	0.229603	24	-0.721089	1.767	[-4.718 ;3.276]	0.692724	20	0.0333743	0.063	[-0.099 ;0.166]	0.603127
hsa_miR_9	mir9_b	0	Not the same	15	0.0500192	0.101	[-0.169 ;0.269]	0.629274	16	0.0562378	2.119	[-4.522 ;4.635]	0.979233	21	0.137539	0.136	[-0.147 ;0.422]	0.323908	10	0.890017	0.508	[-0.173 ;1.953]	0.0958546	26	-0.659741	0.512	[-1.787 ;0.467]	0.223995	20	0.0224944	0.018	[-0.015 ;0.060]	0.223829
HSA_MIR_590_3P	mir590_3p	0	Not the same	13	0.00822809	0.103	[-0.218 ;0.234]	0.937584	14	-2.52574	1.725	[-6.321 ;1.270]	0.171017	20	0.116591	0.185	[-0.273 ;0.506]	0.53692	10	0.798655	0.599	[-0.460 ;2.057]	0.199011	28	-0.599223	0.675	[-2.086 ;0.887]	0.393895	20	0.0194804	0.025	[-0.032 ;0.071]	0.439005
hsa_miR_411	mir411	0	Not the same	16	0.117934	0.176	[-0.260 ;0.495]	0.513755	16	-0.644198	4.243	[-9.811 ;8.522]	0.881658	21	-0.255071	0.246	[-0.770 ;0.259]	0.312416	10	-1.04723	0.735	[-2.585 ;0.490]	0.17025	30	-1.41366	1.369	[-4.396 ;1.569]	0.322073	20	-0.0192331	0.035	[-0.092 ;0.054]	0.587681
hsa_miR_383	mir383	0	Not the same	13	0.0526297	0.111	[-0.193 ;0.298]	0.646106	14	2.16419	2.417	[-3.156 ;7.485]	0.389802	21	-0.0590165	0.329	[-0.751 ;0.633]	0.859705	12	-0.739073	1.099	[-3.047 ;1.569]	0.509692	22	0.843996	1.287	[-2.068 ;3.756]	0.528397	21	-0.029735	0.046	[-0.126 ;0.066]	0.523656
hsa_miR_125b	mir125b	0	Not the same	18	-0.0136321	0.086	[-0.195 ;0.168]	0.875585	19	-1.69445	1.567	[-5.016 ;1.627]	0.29554	23	-0.168037	0.251	[-0.690 ;0.354]	0.510648	10	-0.418053	0.54	[-1.540 ;0.704]	0.447065	34	-0.192283	0.807	[-1.912 ;1.527]	0.814806	22	0.0294385	0.016	[-0.004 ;0.063]	0.0832947
hsa_miR_143	mir143	0	Not the same	14	0.0351645	0.101	[-0.185 ;0.255]	0.733974	15	1.47021	2.064	[-3.026 ;5.966]	0.489804	22	-0.000773336	0.199	[-0.414 ;0.412]	0.996931	13	0.128069	0.688	[-1.302 ;1.558]	0.854033	26	-0.141385	0.747	[-1.786 ;1.503]	0.853354	23	0.0100112	0.025	[-0.042 ;0.062]	0.6954
hsa_miR_142_3p	mir142_3p	0	Not the same	16	0.0338148	0.207	[-0.410 ;0.477]	0.872452	16	-1.66045	3.125	[-8.411 ;5.090]	0.604086	24	0.186106	0.409	[-0.664 ;1.036]	0.653594	14	1.25074	1.022	[-0.875 ;3.377]	0.234715	30	0.249316	1.166	[-2.252 ;2.750]	0.833771	23	0.0546382	0.036	[-0.021 ;0.130]	0.146684
hsa_miR_590_5p	mir590_5p	0	Not the same	20	0.0360989	0.089	[-0.152 ;0.224]	0.690764	19	-1.5251	1.864	[-5.477 ;2.426]	0.425279	24	-0.0918709	0.248	[-0.606 ;0.422]	0.714345	12	0.342876	0.654	[-1.014 ;1.700]	0.605458	38	-0.42957	0.529	[-1.541 ;0.682]	0.427468	23	-0.0155883	0.023	[-0.063 ;0.032]	0.503917
hsa_miR_365	mir365	0	Not the same	14	-0.0318789	0.061	[-0.164 ;0.100]	0.608519	15	-0.177675	1.151	[-2.685 ;2.330]	0.879863	23	-0.0148789	0.182	[-0.394 ;0.364]	0.93571	13	-0.538333	0.59	[-1.764 ;0.688]	0.371581	24	0.703691	0.432	[-0.247 ;1.655]	0.131683	24	-0.00371039	0.023	[-0.051 ;0.043]	0.87078
hsa_let_7c	let7c	0	Not the same	15	0.085933	0.086	[-0.099 ;0.271]	0.333261	16	1.48375	1.804	[-2.413 ;5.381]	0.425607	24	-0.260391	0.319	[-0.921 ;0.400]	0.422579	14	-0.824086	0.903	[-2.697 ;1.048]	0.371291	30	0.447864	0.995	[-1.719 ;2.615]	0.660519	24	0.0145203	0.033	[-0.054 ;0.083]	0.666337
hsa_miR_190	mir190	0	Not the same	20	-0.183961	0.107	[-0.411 ;0.043]	0.105528	20	1.12178	1.544	[-2.135 ;4.378]	0.477278	25	-0.0390433	0.136	[-0.321 ;0.243]	0.777009	11	-0.786025	0.397	[-1.607 ;0.035]	0.0598047	38	-0.326281	0.419	[-1.206 ;0.553]	0.445836	24	-0.0140753	0.015	[-0.045 ;0.017]	0.355172
mmu_miR_495	mir495	0	Not the same	19	-0.234543	0.113	[-0.472 ;0.003]	0.0528832	19	2.53081	2.147	[-2.021 ;7.083]	0.255771	26	0.43476	0.275	[-0.134 ;1.003]	0.127541	13	0.820076	0.794	[-0.818 ;2.458]	0.311837	36	0.713349	0.634	[-0.631 ;2.057]	0.2771	25	0.0151255	0.028	[-0.043 ;0.074]	0.597756
hsa_miR_128a	mir128a	0	Not the same	18	0.208256	0.17	[-0.151 ;0.568]	0.237191	18	-0.849841	2.898	[-7.028 ;5.328]	0.773379	26	-0.0458316	0.211	[-0.480 ;0.389]	0.829823	12	0.347932	0.78	[-1.258 ;1.954]	0.6593	34	-1.03427	0.921	[-2.997 ;0.929]	0.27911	26	-0.0431566	0.027	[-0.099 ;0.012]	0.122418
hsa_miR_99b	mir99b_b	0	Not the same	20	0.0113694	0.105	[-0.210 ;0.233]	0.915318	18	1.95644	1.958	[-2.217 ;6.130]	0.33356	27	0.147616	0.256	[-0.379 ;0.674]	0.56888	16	-0.114181	0.681	[-1.516 ;1.288]	0.868144	36	0.0923703	0.608	[-1.191 ;1.376]	0.881123	26	0.00258382	0.028	[-0.056 ;0.061]	0.928389
hsa_miR_324_3p	mir324_3p	0	Not the same	18	0.0321424	0.051	[-0.077 ;0.141]	0.539727	19	0.01939	1.534	[-3.233 ;3.271]	0.990071	26	-0.0354093	0.235	[-0.520 ;0.449]	0.88149	13	-0.311317	0.554	[-1.453 ;0.830]	0.579252	34	0.895642	0.668	[-0.527 ;2.318]	0.199627	27	-0.0387822	0.021	[-0.081 ;0.004]	0.0722305
hsa_miR_361	mir361	0	Not the same	21	-0.186512	0.125	[-0.449 ;0.076]	0.153358	22	1.40857	2.409	[-3.633 ;6.451]	0.565614	28	0.0238885	0.345	[-0.686 ;0.733]	0.945357	14	0.150802	1.005	[-1.915 ;2.217]	0.881903	36	-0.267874	0.845	[-2.051 ;1.515]	0.755089	27	-0.0253451	0.033	[-0.094 ;0.043]	0.454378
hsa_miR_152	mir152	0	Not the same	21	-0.0445018	0.111	[-0.276 ;0.187]	0.692518	20	4.6382	2.915	[-1.512 ;10.788]	0.13	28	-0.223311	0.281	[-0.800 ;0.354]	0.433654	16	-1.02382	0.834	[-2.738 ;0.690]	0.230546	38	-0.475345	0.705	[-1.956 ;1.006]	0.508701	27	-0.0478211	0.031	[-0.112 ;0.016]	0.13793
hsa_miR_324_5p	mir324_5p	0	Not the same	20	-0.0157035	0.218	[-0.474 ;0.442]	0.943363	21	1.23925	3.327	[-5.750 ;8.228]	0.71386	28	0.134815	0.286	[-0.451 ;0.721]	0.640639	16	-0.154973	0.861	[-1.921 ;1.611]	0.858478	38	-0.193541	1.114	[-2.544 ;2.157]	0.864112	27	0.0358519	0.028	[-0.021 ;0.092]	0.204916
hsa_miR_142_5p	mir142_5p	0	Positive	20	0.0878411	0.091	[-0.104 ;0.280]	0.347732	19	0.428563	1.531	[-2.817 ;3.674]	0.783128	29	0.194355	0.156	[-0.125 ;0.514]	0.223142	17	0.515133	0.44	[-0.387 ;1.418]	0.251711	40	0.592182	0.394	[-0.236 ;1.420]	0.150397	27	0.0214869	0.017	[-0.013 ;0.056]	0.217787
hsa_miR_193a_5p	mir193a_5p	0	Not the same	19	-0.0189591	0.058	[-0.142 ;0.104]	0.748978	19	0.448947	1.396	[-2.511 ;3.409]	0.751947	27	0.307992	0.204	[-0.112 ;0.728]	0.143961	16	0.830557	0.546	[-0.292 ;1.953]	0.140215	36	0.544787	0.579	[-0.684 ;1.773]	0.36107	28	0.0202621	0.021	[-0.023 ;0.064]	0.346174
hsa_miR_10a	mir10a	0	Not the same	20	-0.00398969	0.098	[-0.209 ;0.201]	0.967841	20	-1.29081	1.842	[-5.178 ;2.596]	0.492983	29	-0.0111704	0.13	[-0.277 ;0.254]	0.931961	16	0.0461073	0.459	[-0.894 ;0.986]	0.920683	36	-0.0541152	0.645	[-1.422 ;1.314]	0.934195	28	-0.00838969	0.018	[-0.045 ;0.028]	0.643425
hsa_miR_25	mir25	0	Not the same	21	-0.0417184	0.171	[-0.400 ;0.317]	0.810181	20	5.74001	3.335	[-1.297 ;12.777]	0.103412	29	-0.128381	0.383	[-0.914 ;0.657]	0.739898	16	-0.579938	1.102	[-2.841 ;1.681]	0.602924	42	1.17351	1.037	[-0.997 ;3.344]	0.271859	28	-0.007846	0.042	[-0.094 ;0.078]	0.853095
hsa_miR_101	mir101	0	Not the same	20	-0.0206688	0.07	[-0.168 ;0.127]	0.77212	21	0.890535	1.18	[-1.588 ;3.369]	0.460081	30	0.173053	0.199	[-0.234 ;0.580]	0.391577	14	0.762675	0.523	[-0.309 ;1.834]	0.156014	38	-0.0104236	0.553	[-1.171 ;1.150]	0.985157	29	0.00763216	0.018	[-0.030 ;0.045]	0.681216
hsa_miR_376a	mir376a	0	Not the same	20	-0.0540151	0.099	[-0.262 ;0.153]	0.591166	19	2.96044	2.208	[-1.721 ;7.642]	0.19879	29	-0.23534	0.237	[-0.722 ;0.251]	0.329849	16	-0.339315	0.694	[-1.763 ;1.084]	0.628667	38	-0.521529	0.581	[-1.741 ;0.698]	0.380951	29	-0.0395489	0.025	[-0.092 ;0.013]	0.130713
hsa_miR_223	mir223_b	0	Not the same	20	-0.04386	0.099	[-0.251 ;0.164]	0.662321	20	0.100725	2.205	[-4.551 ;4.753]	0.964098	31	0.045741	0.242	[-0.450 ;0.541]	0.851534	17	0.308881	0.705	[-1.132 ;1.750]	0.664364	38	-0.457122	0.748	[-2.036 ;1.122]	0.549327	29	-0.0273987	0.025	[-0.078 ;0.023]	0.276856
hsa_miR_323_3p	mir323_3p	0	Not the same	21	0.0683957	0.075	[-0.089 ;0.226]	0.373882	19	0.295455	1.21	[-2.269 ;2.860]	0.81016	30	0.0772358	0.167	[-0.266 ;0.420]	0.648265	18	-0.132927	0.457	[-1.069 ;0.803]	0.773335	40	0.500874	0.374	[-0.285 ;1.286]	0.197018	29	0.00124431	0.019	[-0.037 ;0.040]	0.947471
rno_miR_7	r_mir7_b	0	Not the same	21	0.0172173	0.06	[-0.109 ;0.143]	0.777524	21	-0.969097	1.21	[-3.512 ;1.574]	0.433817	30	0.00912866	0.146	[-0.290 ;0.308]	0.950609	15	0.308429	0.398	[-0.506 ;1.123]	0.444409	42	-0.405148	0.372	[-1.185 ;0.374]	0.290213	29	0.0055266	0.014	[-0.024 ;0.035]	0.705879
hsa_miR_598	mir598	0	Not the same	22	-0.00450859	0.095	[-0.202 ;0.193]	0.962482	21	2.6905	1.798	[-1.087 ;6.468]	0.151839	30	0.211214	0.213	[-0.225 ;0.647]	0.330204	15	0.354572	0.627	[-0.927 ;1.637]	0.575991	42	-0.48681	0.644	[-1.834 ;0.861]	0.458838	29	0.0390156	0.023	[-0.008 ;0.086]	0.0986188
hsa_let_7d	let7d	0	Positive	23	0.0121747	0.142	[-0.282 ;0.307]	0.932275	22	0.875344	2.988	[-5.378 ;7.129]	0.772726	32	0.419391	0.382	[-0.362 ;1.200]	0.281522	17	0.438782	1.041	[-1.688 ;2.565]	0.676464	46	1.75991	1.002	[-0.323 ;3.843]	0.0934769	30	0.0316836	0.041	[-0.051 ;0.114]	0.440167
hsa_miR_548c	mir548c	0	Not the same	22	0.0712036	0.085	[-0.107 ;0.249]	0.413647	20	-1.24099	1.24	[-3.857 ;1.375]	0.33089	32	0.0801421	0.158	[-0.241 ;0.402]	0.614866	17	-0.140923	0.416	[-0.989 ;0.707]	0.736834	46	0.444188	0.384	[-0.354 ;1.242]	0.26012	31	-0.00190496	0.016	[-0.036 ;0.032]	0.908779
hsa_miR_151_3p	mir151_3p	0	Not the same	26	-0.0055678	0.079	[-0.170 ;0.159]	0.944744	25	-0.5022	1.273	[-3.143 ;2.139]	0.697114	33	-0.0510494	0.135	[-0.327 ;0.225]	0.708515	17	-0.0513576	0.395	[-0.858 ;0.755]	0.897516	50	-0.52417	0.363	[-1.274 ;0.226]	0.161726	31	0.00997498	0.017	[-0.024 ;0.044]	0.559125
HSA_MIR_320B	mir320b	0	Not the same	23	-0.0295295	0.068	[-0.170 ;0.111]	0.666383	23	0.246774	1.327	[-2.522 ;3.016]	0.854391	33	0.0364861	0.16	[-0.290 ;0.363]	0.821277	18	0.474885	0.466	[-0.475 ;1.425]	0.316277	42	-0.170991	0.455	[-1.119 ;0.777]	0.710739	32	-0.0201275	0.017	[-0.055 ;0.015]	0.246251
hsa_miR_148b	mir148b	0	Not the same	24	-0.174554	0.099	[-0.379 ;0.030]	0.0906595	23	0.627116	2.482	[-4.551 ;5.805]	0.803136	33	0.0795479	0.298	[-0.528 ;0.687]	0.791366	18	0.541087	0.856	[-1.203 ;2.285]	0.531946	44	-0.325452	0.736	[-1.855 ;1.204]	0.662716	32	-0.0367299	0.033	[-0.105 ;0.031]	0.279977
hsa_miR_155	mir155	0	Positive	22	0.241533	0.12	[-0.010 ;0.493]	0.0585532	21	0.755232	2.151	[-3.764 ;5.274]	0.729585	33	0.340746	0.176	[-0.018 ;0.699]	0.0617272	19	0.16641	0.561	[-0.977 ;1.310]	0.768655	44	0.773037	0.493	[-0.256 ;1.802]	0.132776	32	0.0386561	0.019	[-0.001 ;0.078]	0.0547428
hsa_miR_532	mir532	0	Not the same	25	-0.0382814	0.078	[-0.199 ;0.122]	0.62691	24	2.40509	1.556	[-0.831 ;5.642]	0.137186	34	-0.00238686	0.185	[-0.380 ;0.375]	0.989795	16	-0.0227355	0.52	[-1.083 ;1.037]	0.96542	48	-0.119098	0.481	[-1.114 ;0.876]	0.806703	32	-0.0233884	0.018	[-0.061 ;0.014]	0.214826
hsa_miR_625	mir625_b	0	Not the same	25	-0.0100269	0.073	[-0.161 ;0.141]	0.891502	23	0.842571	1.427	[-2.133 ;3.819]	0.561423	33	-0.020276	0.143	[-0.312 ;0.271]	0.888253	17	0.246727	0.381	[-0.529 ;1.022]	0.521449	48	-0.360423	0.311	[-1.003 ;0.282]	0.258	32	0.000393639	0.013	[-0.027 ;0.027]	0.976426
hsa_miR_301	mir301	0	Not the same	24	-0.126628	0.126	[-0.388 ;0.134]	0.325499	23	0.189491	2.649	[-5.336 ;5.715]	0.943677	34	0.49641	0.271	[-0.055 ;1.048]	0.0762043	17	0.614736	0.765	[-0.943 ;2.172]	0.427383	48	1.1866	0.699	[-0.262 ;2.635]	0.10346	32	-0.0182075	0.03	[-0.079 ;0.043]	0.547588
hsa_miR_652	mir652	0	Not the same	22	0.0352914	0.11	[-0.195 ;0.265]	0.752161	22	-0.566528	1.827	[-4.390 ;3.256]	0.759811	33	0.158248	0.192	[-0.233 ;0.549]	0.415823	18	0.402559	0.551	[-0.721 ;1.526]	0.470657	44	0.588609	0.547	[-0.553 ;1.731]	0.295131	33	-0.0130376	0.019	[-0.051 ;0.025]	0.493998
hsa_miR_28	mir28	0	Not the same	24	-0.00590238	0.141	[-0.299 ;0.287]	0.967015	24	0.66556	2.732	[-5.016 ;6.347]	0.809903	34	-0.418493	0.268	[-0.965 ;0.128]	0.12855	18	-0.768628	0.796	[-2.389 ;0.852]	0.341474	44	-1.22884	0.773	[-2.836 ;0.379]	0.126822	33	0.0183234	0.029	[-0.040 ;0.076]	0.525503
hsa_miR_942	mir942	0	Positive	25	0.0785357	0.085	[-0.098 ;0.255]	0.365758	24	0.646175	1.25	[-1.953 ;3.245]	0.610506	34	0.0820863	0.152	[-0.226 ;0.390]	0.591792	19	0.470112	0.428	[-0.401 ;1.341]	0.280127	44	0.347737	0.486	[-0.663 ;1.358]	0.482168	33	0.000521201	0.017	[-0.034 ;0.035]	0.975998
hsa_miR_410	mir410	0	Not the same	24	-0.12094	0.13	[-0.390 ;0.148]	0.360755	23	1.72627	2.588	[-3.672 ;7.124]	0.512328	34	0.145073	0.256	[-0.375 ;0.665]	0.574174	18	0.214817	0.776	[-1.363 ;1.793]	0.78352	46	-1.36071	0.772	[-2.967 ;0.245]	0.0926015	33	0.0109787	0.028	[-0.046 ;0.068]	0.696451
hsa_miR_185	mir185	0	Not the same	24	-0.0244847	0.162	[-0.361 ;0.312]	0.881403	24	0.164133	2.933	[-5.935 ;6.263]	0.955898	35	-0.0240562	0.321	[-0.677 ;0.629]	0.940744	18	0.300456	0.93	[-1.590 ;2.191]	0.748697	44	0.156012	1.147	[-2.229 ;2.541]	0.893107	34	-0.0468386	0.035	[-0.118 ;0.024]	0.18971
hsa_miR_339_3p	mir339_3p	0	Not the same	24	-0.0999992	0.095	[-0.296 ;0.096]	0.301916	24	1.12661	2.003	[-3.039 ;5.293]	0.5798	35	0.0141937	0.204	[-0.401 ;0.430]	0.94507	17	0.289471	0.586	[-0.902 ;1.481]	0.624563	46	-0.0325384	0.635	[-1.353 ;1.287]	0.959601	34	0.00271854	0.021	[-0.041 ;0.046]	0.899992
hsa_miR_30e_3p	mir30e_3p	0	Not the same	23	0.104923	0.092	[-0.086 ;0.296]	0.265461	21	0.699178	1.556	[-2.570 ;3.968]	0.658527	33	-0.127084	0.181	[-0.495 ;0.241]	0.48677	19	0.0483805	0.483	[-0.935 ;1.032]	0.920829	46	-0.380144	0.52	[-1.461 ;0.700]	0.47247	34	-0.0108435	0.019	[-0.049 ;0.027]	0.562416
hsa_miR_342_3p	mir342_3p	0	Not the same	24	0.0621833	0.121	[-0.188 ;0.312]	0.611472	22	-0.611045	2.017	[-4.833 ;3.611]	0.765246	36	0.176023	0.145	[-0.119 ;0.471]	0.23377	19	0.302417	0.439	[-0.588 ;1.193]	0.495076	46	0.978469	0.51	[-0.079 ;2.036]	0.0681752	35	0.0134226	0.017	[-0.022 ;0.049]	0.442821
mmu_miR_134	mir134	0	Not the same	24	-0.214841	0.125	[-0.474 ;0.044]	0.0992354	23	0.732801	2.54	[-4.565 ;6.030]	0.775889	36	0.0508972	0.217	[-0.389 ;0.491]	0.815755	19	0.111154	0.62	[-1.147 ;1.370]	0.858726	48	-0.665487	0.654	[-2.021 ;0.690]	0.319753	35	-0.00439344	0.023	[-0.051 ;0.042]	0.848184
hsa_miR_199a_3p	mir199a_3p	0	Not the same	26	0.0338569	0.292	[-0.570 ;0.637]	0.908786	25	-7.64549	5.066	[-18.151 ;2.860]	0.145454	37	0.0097461	0.475	[-0.955 ;0.975]	0.983758	19	0.0454429	1.365	[-2.726 ;2.817]	0.973637	50	1.38091	1.467	[-1.648 ;4.409]	0.356035	35	-0.0175843	0.051	[-0.121 ;0.086]	0.732952
hsa_let_7e	let7e	0	Not the same	25	0.17272	0.102	[-0.039 ;0.384]	0.104409	24	-0.47575	1.928	[-4.486 ;3.534]	0.807523	36	-0.159699	0.246	[-0.659 ;0.340]	0.520112	20	-0.484883	0.712	[-1.932 ;0.962]	0.500588	50	-0.213875	0.578	[-1.410 ;0.982]	0.714771	35	0.00613582	0.026	[-0.046 ;0.058]	0.811711
hsa_miR_27a	mir27a	0	Not the same	27	-0.299407	0.165	[-0.639 ;0.040]	0.0812674	25	1.80784	3.11	[-4.641 ;8.257]	0.566902	37	-0.645663	0.321	[-1.297 ;0.005]	0.0518498	19	-0.822265	0.902	[-2.653 ;1.008]	0.368011	52	-1.0614	1.077	[-3.280 ;1.157]	0.33389	35	-0.0305775	0.036	[-0.103 ;0.042]	0.400388
hsa_miR_122	mir122	0	Not the same	24	0.135308	0.08	[-0.030 ;0.301]	0.104546	23	1.11483	1.562	[-2.144 ;4.373]	0.48368	36	0.15929	0.133	[-0.111 ;0.429]	0.238847	19	-0.563852	0.397	[-1.369 ;0.241]	0.16396	46	0.185783	0.37	[-0.581 ;0.952]	0.620281	36	0.00945443	0.016	[-0.024 ;0.042]	0.565081
hsa_miR_140_3p	mir140_3p	0	Not the same	25	-0.0603967	0.065	[-0.195 ;0.074]	0.363479	24	0.38822	1.409	[-2.543 ;3.319]	0.785671	37	0.200541	0.164	[-0.133 ;0.534]	0.230199	18	0.329776	0.456	[-0.597 ;1.256]	0.47475	48	0.470463	0.447	[-0.454 ;1.395]	0.303361	36	0.00670578	0.018	[-0.030 ;0.043]	0.712553
hsa_miR_144	mir144_b	0	Not the same	25	0.127874	0.07	[-0.017 ;0.273]	0.0816739	25	-0.691586	1.145	[-3.067 ;1.684]	0.552188	36	-0.194792	0.189	[-0.579 ;0.190]	0.310616	19	-0.178404	0.548	[-1.292 ;0.935]	0.746919	48	-0.622288	0.515	[-1.687 ;0.443]	0.239102	36	-0.0152356	0.02	[-0.056 ;0.025]	0.452629
hsa_miR_181a	mir181a	0	Not the same	26	0.063364	0.125	[-0.194 ;0.321]	0.61647	25	0.82606	1.779	[-2.863 ;4.516]	0.646972	37	-0.0477088	0.234	[-0.522 ;0.426]	0.839416	20	-0.345065	0.667	[-1.698 ;1.008]	0.608161	48	-0.596963	0.583	[-1.802 ;0.608]	0.316187	36	0.00499683	0.026	[-0.047 ;0.057]	0.846531
hsa_miR_193b	mir193b	0	Not the same	27	0.0355282	0.077	[-0.123 ;0.194]	0.647513	27	-1.62605	1.296	[-4.301 ;1.049]	0.22171	37	-0.137973	0.166	[-0.475 ;0.199]	0.412161	20	-0.691618	0.498	[-1.702 ;0.319]	0.173651	50	-0.0733822	0.451	[-1.004 ;0.857]	0.872018	36	-0.00406066	0.018	[-0.042 ;0.033]	0.827425
hsa_miR_340	mir340	0	Not the same	26	0.119453	0.099	[-0.086 ;0.325]	0.241518	25	1.87516	2.129	[-2.541 ;6.291]	0.388012	37	0.19816	0.225	[-0.257 ;0.654]	0.383422	19	0.421826	0.625	[-0.846 ;1.689]	0.50404	52	-0.424664	0.702	[-1.874 ;1.024]	0.550933	36	0.0375885	0.024	[-0.010 ;0.086]	0.121126
hsa_miR_574_3p	mir574_3p	0	Not the same	25	-0.0395106	0.114	[-0.275 ;0.196]	0.732005	25	-1.1979	2.019	[-5.384 ;2.989]	0.558953	37	0.268458	0.224	[-0.186 ;0.723]	0.238377	19	0.52898	0.651	[-0.791 ;1.849]	0.421571	48	1.06303	0.581	[-0.138 ;2.264]	0.0801145	37	-0.0120594	0.022	[-0.057 ;0.033]	0.592966
hsa_miR_645	mir645	0	Not the same	26	0.00891831	0.08	[-0.156 ;0.174]	0.911949	24	-1.02761	1.571	[-4.295 ;2.240]	0.520184	38	0.0534545	0.19	[-0.331 ;0.438]	0.779735	20	0.285003	0.502	[-0.732 ;1.302]	0.57366	50	-0.0428251	0.455	[-0.983 ;0.897]	0.925849	37	0.0168601	0.02	[-0.024 ;0.057]	0.404042
hsa_miR_150	mir150	0	Not the same	27	0.100267	0.134	[-0.176 ;0.377]	0.462129	25	1.33261	2.05	[-2.919 ;5.584]	0.522422	38	-0.016156	0.222	[-0.466 ;0.434]	0.942378	19	-0.561865	0.567	[-1.710 ;0.587]	0.328058	52	0.691787	0.644	[-0.635 ;2.018]	0.293013	37	0.0189537	0.024	[-0.029 ;0.067]	0.426716
hsa_miR_148a	mir148a	0	Negative	27	-0.0453633	0.135	[-0.324 ;0.234]	0.740557	26	-2.9476	2.715	[-8.563 ;2.668]	0.288821	38	-0.0159951	0.282	[-0.587 ;0.555]	0.95508	19	-1.07564	0.76	[-2.615 ;0.463]	0.16512	52	-0.103441	0.846	[-1.845 ;1.638]	0.903622	37	-0.0447841	0.03	[-0.105 ;0.015]	0.138728
hsa_miR_192	mir192	0	Not the same	27	-0.0455668	0.106	[-0.264 ;0.173]	0.671455	26	-0.62599	1.952	[-4.663 ;3.411]	0.751298	38	-0.105784	0.2	[-0.510 ;0.299]	0.59926	19	-0.647548	0.569	[-1.800 ;0.505]	0.262139	52	0.451085	0.608	[-0.802 ;1.704]	0.465392	37	-0.0152462	0.021	[-0.058 ;0.027]	0.471561
hsa_miR_345	mir345	0	Not the same	27	0.0165275	0.1	[-0.189 ;0.223]	0.870102	26	0.399905	1.834	[-3.394 ;4.193]	0.829292	38	0.125168	0.206	[-0.292 ;0.542]	0.546933	19	-0.0114389	0.592	[-1.212 ;1.189]	0.9847	52	-0.657289	0.542	[-1.773 ;0.458]	0.236296	37	0.00638829	0.022	[-0.039 ;0.051]	0.775315
mmu_miR_374_5p	mir374_5p	0	Not the same	28	-0.0422914	0.113	[-0.274 ;0.190]	0.711125	27	1.6957	1.912	[-2.250 ;5.641]	0.3839	38	-0.177779	0.236	[-0.655 ;0.300]	0.455496	20	-0.159781	0.721	[-1.621 ;1.302]	0.825905	52	-0.193339	0.63	[-1.491 ;1.104]	0.76141	37	-0.0104009	0.027	[-0.064 ;0.044]	0.698342
HSA_MIR_1290	mir1290	0	Not the same	28	0.146018	0.082	[-0.023 ;0.315]	0.0866264	26	-0.872761	1.464	[-3.901 ;2.156]	0.556893	38	-0.0291573	0.159	[-0.351 ;0.293]	0.855376	19	-0.282121	0.445	[-1.183 ;0.619]	0.529692	54	-0.358106	0.424	[-1.229 ;0.513]	0.405717	37	0.00966749	0.017	[-0.024 ;0.044]	0.567566
hsa_miR_30a_5p	mir30a_5p	0	Not the same	27	0.0720103	0.093	[-0.119 ;0.263]	0.444155	25	-0.290968	1.396	[-3.185 ;2.603]	0.836759	39	0.235151	0.19	[-0.149 ;0.620]	0.223177	19	0.797048	0.493	[-0.202 ;1.796]	0.114484	52	-0.0424269	0.465	[-1.000 ;0.915]	0.927986	38	0.00864421	0.021	[-0.034 ;0.051]	0.680856
hsa_miR_99b	mir99b	0	Not the same	28	0.214022	0.166	[-0.128 ;0.556]	0.209552	26	2.23215	3.193	[-4.372 ;8.836]	0.491454	39	-0.290129	0.339	[-0.977 ;0.397]	0.397836	20	-0.104969	0.907	[-1.941 ;1.731]	0.908452	54	-1.2185	0.887	[-3.042 ;0.605]	0.181404	38	0.026885	0.036	[-0.047 ;0.101]	0.465531
hsa_miR_20b	mir20b	0	Not the same	28	-0.0485742	0.087	[-0.228 ;0.131]	0.58196	27	-0.0270295	1.559	[-3.245 ;3.191]	0.986311	39	-0.0502478	0.185	[-0.425 ;0.324]	0.78746	20	-0.828297	0.52	[-1.880 ;0.223]	0.119151	54	0.277321	0.491	[-0.732 ;1.287]	0.577114	38	-0.0157538	0.02	[-0.056 ;0.024]	0.428346
hsa_miR_29a	mir29a	0	Not the same	28	0.0442703	0.148	[-0.260 ;0.348]	0.767151	27	-0.0232006	2.234	[-4.633 ;4.587]	0.991799	39	-0.195853	0.265	[-0.731 ;0.340]	0.463628	20	-0.868455	0.718	[-2.323 ;0.586]	0.234145	54	0.659213	0.644	[-0.665 ;1.984]	0.315735	38	-0.00862342	0.026	[-0.062 ;0.045]	0.745211
hsa_miR_29c	mir29c	0	Not the same	28	-0.0436177	0.085	[-0.219 ;0.131]	0.612873	27	1.52003	1.46	[-1.493 ;4.533]	0.308182	39	-0.232708	0.156	[-0.548 ;0.083]	0.143827	20	-0.73496	0.449	[-1.644 ;0.174]	0.110052	54	-0.40595	0.463	[-1.357 ;0.546]	0.388546	38	0.0124013	0.017	[-0.022 ;0.047]	0.471897
hsa_miR_30d	mir30d	0	Not the same	28	0.170707	0.104	[-0.043 ;0.385]	0.112963	27	-1.7059	1.881	[-5.588 ;2.176]	0.373485	39	0.0170373	0.209	[-0.406 ;0.440]	0.935381	20	0.835345	0.589	[-0.358 ;2.029]	0.164561	54	-1.14064	0.589	[-2.352 ;0.070]	0.0637908	38	0.0220114	0.022	[-0.023 ;0.067]	0.325052
hsa_miR_331	mir331	0	Not the same	29	0.0219246	0.102	[-0.187 ;0.231]	0.831037	27	0.891476	1.546	[-2.298 ;4.081]	0.569451	39	-0.0654809	0.215	[-0.500 ;0.369]	0.762211	21	-0.0769801	0.619	[-1.331 ;1.177]	0.901745	54	-0.53486	0.503	[-1.569 ;0.499]	0.297296	38	0.0062528	0.024	[-0.042 ;0.054]	0.794082
hsa_miR_126	mir126	0	Not the same	28	-0.0701831	0.197	[-0.475 ;0.334]	0.724348	26	3.99041	3.157	[-2.541 ;10.522]	0.218959	40	0.0156413	0.302	[-0.595 ;0.626]	0.958902	21	0.329589	0.831	[-1.352 ;2.012]	0.693819	54	1.50625	0.957	[-0.461 ;3.473]	0.127539	38	-0.00917095	0.032	[-0.074 ;0.055]	0.775497
hsa_miR_106a	mir106a	0	Not the same	28	-0.378038	0.233	[-0.857 ;0.101]	0.116751	26	3.70572	3.823	[-4.203 ;11.615]	0.342491	40	-0.218914	0.31	[-0.847 ;0.409]	0.484415	21	-0.581316	0.858	[-2.318 ;1.156]	0.50223	56	1.2292	1.16	[-1.156 ;3.614]	0.299134	38	-0.0250681	0.033	[-0.091 ;0.041]	0.449013
hsa_miR_146b	mir146b	0	Not the same	28	-0.407694	0.217	[-0.853 ;0.037]	0.0709854	26	0.228728	4.744	[-9.586 ;10.043]	0.961965	40	0.187919	0.44	[-0.703 ;1.078]	0.671821	20	0.00831112	1.166	[-2.350 ;2.367]	0.994349	54	0.664885	1.109	[-1.616 ;2.945]	0.554176	39	-0.072345	0.046	[-0.165 ;0.020]	0.122099
hsa_miR_17	mir17	0	Not the same	28	-0.0388905	0.251	[-0.554 ;0.476]	0.877874	26	2.74051	4.339	[-6.236 ;11.717]	0.533891	40	0.291778	0.556	[-0.834 ;1.417]	0.602961	20	-1.24546	1.462	[-4.202 ;1.711]	0.399442	54	2.63023	1.357	[-0.160 ;5.420]	0.0635569	39	-0.0459988	0.059	[-0.166 ;0.074]	0.442574
hsa_miR_186	mir186	0	Not the same	28	-0.0253169	0.097	[-0.225 ;0.174]	0.796507	26	-0.178384	1.824	[-3.952 ;3.596]	0.922957	40	0.162781	0.228	[-0.298 ;0.623]	0.478754	20	0.442476	0.601	[-0.774 ;1.659]	0.466156	54	0.53074	0.537	[-0.574 ;1.635]	0.332294	39	-0.0181077	0.024	[-0.067 ;0.031]	0.461447
hsa_miR_222	mir222	0	Not the same	28	-0.0714243	0.126	[-0.330 ;0.187]	0.575159	26	0.53996	2.053	[-3.707 ;4.787]	0.794881	40	0.0749777	0.233	[-0.396 ;0.546]	0.748944	20	-0.181653	0.636	[-1.467 ;1.104]	0.776538	54	0.54304	0.574	[-0.636 ;1.722]	0.352464	39	-0.0342402	0.024	[-0.083 ;0.015]	0.164953
hsa_miR_320	mir320	0	Not the same	28	0.0450754	0.157	[-0.278 ;0.368]	0.776482	26	-1.80646	2.756	[-7.507 ;3.894]	0.518636	40	0.208197	0.352	[-0.504 ;0.920]	0.557627	20	-0.276788	0.933	[-2.165 ;1.611]	0.768366	54	0.861352	0.972	[-1.137 ;2.860]	0.383783	39	-0.0263539	0.038	[-0.102 ;0.050]	0.487554
hsa_miR_139_5p	mir139_5p	0	Not the same	28	-0.0651087	0.182	[-0.439 ;0.309]	0.723402	27	3.26756	3.291	[-3.525 ;10.060]	0.330681	40	-0.259333	0.358	[-0.983 ;0.464]	0.472752	20	-1.15295	1.024	[-3.225 ;0.919]	0.267281	54	-0.168663	0.995	[-2.213 ;1.876]	0.866661	39	-0.0199317	0.038	[-0.098 ;0.058]	0.60625
hsa_miR_660	mir660	0	Not the same	28	0.0935621	0.077	[-0.064 ;0.251]	0.233955	27	-1.80848	1.487	[-4.877 ;1.260]	0.235667	40	-0.125733	0.172	[-0.474 ;0.223]	0.469575	20	-0.110476	0.501	[-1.123 ;0.902]	0.826554	54	-0.205213	0.455	[-1.141 ;0.730]	0.655842	39	-0.0124398	0.018	[-0.050 ;0.025]	0.503471
mmu_miR_93	mir93	0	Not the same	28	0.0352769	0.125	[-0.222 ;0.293]	0.780375	27	2.16221	2.26	[-2.502 ;6.827]	0.348235	40	-0.075335	0.251	[-0.583 ;0.432]	0.765482	20	0.0505999	0.726	[-1.418 ;1.519]	0.944777	54	0.369132	0.638	[-0.942 ;1.680]	0.567698	39	0.00382826	0.027	[-0.050 ;0.058]	0.887281
hsa_miR_21	mir21	0	Not the same	28	0.00588008	0.311	[-0.633 ;0.645]	0.985058	26	0.160638	4.801	[-9.772 ;10.093]	0.973598	40	-0.249462	0.479	[-1.218 ;0.719]	0.605297	21	-1.3166	1.322	[-3.991 ;1.358]	0.325516	54	-0.555486	1.36	[-3.352 ;2.241]	0.686396	39	-0.0620797	0.05	[-0.162 ;0.038]	0.21742
hsa_miR_548a	mir548a	0	Not the same	29	0.0931891	0.069	[-0.048 ;0.234]	0.186434	27	0.948227	1.356	[-1.851 ;3.748]	0.491227	40	0.159224	0.136	[-0.116 ;0.435]	0.249744	20	-0.10876	0.383	[-0.883 ;0.665]	0.777695	56	0.677431	0.352	[-0.045 ;1.400]	0.0651087	39	0.0108042	0.015	[-0.019 ;0.040]	0.464662
hsa_miR_126	mir126_b	0	Negative	29	-0.121223	0.095	[-0.315 ;0.073]	0.210997	27	-0.044613	1.527	[-3.196 ;3.106]	0.97693	41	-0.0512954	0.198	[-0.452 ;0.349]	0.797129	21	-0.0740241	0.548	[-1.181 ;1.033]	0.893189	56	-0.162058	0.483	[-1.152 ;0.828]	0.739576	40	-0.0221332	0.021	[-0.064 ;0.020]	0.292953
HSA_MIR_1274B	mir1274b	0	Not the same	29	0.0615599	0.124	[-0.193 ;0.316]	0.623177	27	-0.605207	1.869	[-4.463 ;3.253]	0.748908	41	-0.262441	0.262	[-0.791 ;0.266]	0.321691	21	0.0316762	0.731	[-1.447 ;1.510]	0.965671	56	-0.954074	0.624	[-2.235 ;0.327]	0.138002	40	0.000921522	0.028	[-0.056 ;0.058]	0.974015
hsa_miR_130a	mir130a	0	Not the same	29	-0.166123	0.188	[-0.551 ;0.219]	0.384164	27	-0.273823	3.112	[-6.697 ;6.149]	0.930617	41	-0.290675	0.232	[-0.759 ;0.178]	0.217239	21	-0.241291	0.652	[-1.559 ;1.076]	0.713169	56	-0.859319	0.726	[-2.350 ;0.631]	0.247048	40	0.00478804	0.025	[-0.046 ;0.055]	0.84958
hsa_miR_130b	mir130b	0	Not the same	29	-0.243202	0.212	[-0.679 ;0.193]	0.262171	27	3.44715	3.17	[-3.095 ;9.989]	0.287629	41	-0.04538	0.281	[-0.613 ;0.522]	0.872382	21	-0.407991	0.773	[-1.970 ;1.154]	0.60049	56	-1.42379	0.924	[-3.319 ;0.471]	0.134861	40	0.00129396	0.03	[-0.059 ;0.062]	0.965593
hsa_miR_16	mir16	0	Not the same	29	-0.0954839	0.116	[-0.333 ;0.142]	0.416739	27	2.21917	1.775	[-1.445 ;5.883]	0.223323	41	-0.0810979	0.226	[-0.538 ;0.376]	0.721824	21	-0.256002	0.624	[-1.518 ;1.006]	0.68401	56	0.682332	0.645	[-0.641 ;2.006]	0.299498	40	-0.0323033	0.024	[-0.080 ;0.015]	0.176969
hsa_miR_191	mir191	0	Not the same	29	-0.0696637	0.188	[-0.455 ;0.316]	0.713712	27	-0.120141	3.35	[-7.034 ;6.794]	0.971687	41	0.18696	0.372	[-0.566 ;0.940]	0.618388	21	0.670804	1.026	[-1.403 ;2.745]	0.517113	56	1.04707	0.867	[-0.731 ;2.826]	0.237543	40	-0.0171605	0.04	[-0.097 ;0.063]	0.666833
hsa_miR_26a	mir26a	0	Not the same	29	-0.155555	0.3	[-0.772 ;0.461]	0.60865	27	-4.27814	5.645	[-15.929 ;7.372]	0.455903	41	0.0196777	0.268	[-0.521 ;0.560]	0.941732	21	0.459018	0.735	[-1.027 ;1.945]	0.536051	56	-0.229924	0.628	[-1.518 ;1.058]	0.716942	40	0.0117576	0.028	[-0.046 ;0.069]	0.680483
hsa_miR_26b	mir26b	0	Not the same	29	-0.113525	0.363	[-0.859 ;0.632]	0.757065	27	3.63915	6.209	[-9.175 ;16.453]	0.563243	41	-1.02925	0.611	[-2.264 ;0.205]	0.0997049	21	-1.84304	1.721	[-5.322 ;1.635]	0.29066	56	0.182186	1.74	[-3.389 ;3.753]	0.917399	40	-0.0190368	0.067	[-0.155 ;0.116]	0.777873
hsa_miR_30c	mir30c	0	Not the same	29	0.00497488	0.071	[-0.141 ;0.151]	0.944837	27	0.782553	1.054	[-1.392 ;2.957]	0.464871	41	-0.124493	0.112	[-0.351 ;0.102]	0.27408	21	-0.319569	0.311	[-0.948 ;0.308]	0.309906	56	-0.37795	0.339	[-1.074 ;0.318]	0.275135	40	0.00178734	0.012	[-0.023 ;0.026]	0.883283
hsa_miR_328	mir328	0	Not the same	29	0.174457	0.225	[-0.288 ;0.637]	0.445269	27	-0.181816	4.435	[-9.336 ;8.972]	0.967641	41	0.396491	0.417	[-0.447 ;1.240]	0.347648	21	0.774259	1.159	[-1.568 ;3.116]	0.507883	56	-0.19974	1.099	[-2.454 ;2.055]	0.857114	40	0.00895819	0.045	[-0.082 ;0.099]	0.842416
hsa_miR_335	mir335	0	Not the same	29	-0.269756	0.231	[-0.743 ;0.203]	0.252347	27	-1.43284	3.707	[-9.085 ;6.219]	0.702551	41	0.182763	0.443	[-0.712 ;1.078]	0.682092	21	-0.448602	1.224	[-2.922 ;2.025]	0.715909	56	-1.00616	1.157	[-3.380 ;1.368]	0.392148	40	0.0164623	0.047	[-0.079 ;0.112]	0.728275
mmu_miR_451	mir451	0	Not the same	29	0.0842124	0.122	[-0.165 ;0.334]	0.49455	27	0.685304	2.031	[-3.507 ;4.877]	0.738739	41	-0.166602	0.236	[-0.644 ;0.311]	0.484887	21	-0.837348	0.643	[-2.137 ;0.463]	0.200451	56	0.62466	0.657	[-0.724 ;1.974]	0.35045	40	-0.0212586	0.025	[-0.072 ;0.029]	0.400546
hsa_miR_484	mir484	0	Not the same	29	-0.0373292	0.156	[-0.358 ;0.283]	0.813063	27	0.648922	2.922	[-5.381 ;6.679]	0.826112	41	-0.137328	0.266	[-0.676 ;0.401]	0.609162	21	-0.71315	0.73	[-2.188 ;0.762]	0.334365	56	-0.0233319	0.717	[-1.493 ;1.447]	0.974262	40	-0.0426339	0.028	[-0.098 ;0.013]	0.129937
hsa_miR_92a	mir92a	0	Not the same	29	0.0379652	0.194	[-0.359 ;0.435]	0.845954	27	0.584655	3.154	[-5.926 ;7.095]	0.854513	41	-0.00312707	0.372	[-0.755 ;0.749]	0.993334	21	-0.933066	1.017	[-2.988 ;1.122]	0.364274	56	0.432614	1.023	[-1.667 ;2.532]	0.675804	40	-0.0420298	0.039	[-0.121 ;0.037]	0.286746

## Sheet: Sup_Table_8_Frailty
Supplementary table 8: Cross-sectional analyses of reversed frailty index
		Individual Analysis of reverse frailty index					Twin Analysis of reversed frailty index					Across the two analyses
miRNA	miRNA	N	Coef	S.E.	95% CI	p-value	N	Coef	S.E.	95% CI	p-value	Direction of effect
hsa_miR_363	mir363	15	0.100893	0.021	[0.055 ;0.147]	0.000564111	3	NA	NA	NA	NA	NA
hsa_miR_361	mir361	69	-0.0508689	0.014	[-0.080 ;-0.022]	0.00105841	27	-0.0253451	0.033	[-0.094 ;0.043]	0.454378	Negative
hsa_miR_193a_5p	mir193a_5p	70	0.0351411	0.011	[0.012 ;0.058]	0.00350712	28	0.0202621	0.021	[-0.023 ;0.064]	0.346174	Positive
hsa_miR_25	mir25	73	-0.0385811	0.013	[-0.064 ;-0.013]	0.00443193	28	-0.007846	0.042	[-0.094 ;0.078]	0.853095	Negative
hsa_miR_221	mir221	85	-0.0549198	0.021	[-0.097 ;-0.013]	0.0109535	39	-0.0680411	0.033	[-0.134 ;-0.002]	0.0445298	Negative
hsa_miR_126	mir126_b	86	-0.0347153	0.013	[-0.061 ;-0.008]	0.0116566	40	-0.0221332	0.021	[-0.064 ;0.020]	0.292953	Negative
hsa_miR_516_3p	mir516_3p	19	0.0850116	0.03	[0.021 ;0.149]	0.0128745	3	NA	NA	NA	NA	NA
hsa_miR_24	mir24	86	-0.0284404	0.011	[-0.051 ;-0.006]	0.0138721	40	-0.0224889	0.022	[-0.067 ;0.022]	0.317409	Negative
hsa_miR_210	mir210	14	-0.209359	0.073	[-0.373 ;-0.046]	0.0172909	3	NA	NA	NA	NA	NA
hsa_miR_148a	mir148a	83	-0.0540633	0.022	[-0.099 ;-0.009]	0.0198564	37	-0.0447841	0.03	[-0.105 ;0.015]	0.138728	Negative
hsa_miR_148b	mir148b	77	-0.0357721	0.015	[-0.066 ;-0.006]	0.0206464	32	-0.0367299	0.033	[-0.105 ;0.031]	0.279977	Negative
hsa_miR_122	mir122	81	0.0189976	0.008	[0.003 ;0.035]	0.0234971	36	0.00945443	0.016	[-0.024 ;0.042]	0.565081	Positive
hsa_miR_520b	mir520b	14	0.0421854	0.017	[0.006 ;0.078]	0.024331	0	NA	NA	NA	NA	NA
hsa_miR_335	mir335	86	-0.0463098	0.021	[-0.088 ;-0.004]	0.0313558	40	0.0164623	0.047	[-0.079 ;0.112]	0.728275	Not the same
hsa_miR_423_5p	mir423_5p	85	-0.0440862	0.02	[-0.085 ;-0.003]	0.0360317	39	-0.0665094	0.024	[-0.115 ;-0.018]	0.00833476	Negative
hsa_miR_532_3p	mir532_3p	66	0.0316487	0.015	[0.002 ;0.062]	0.0388855	26	0.0224508	0.02	[-0.019 ;0.064]	0.274042	Positive
hsa_miR_579	mir579	40	-0.0479274	0.022	[-0.093 ;-0.002]	0.0397758	13	-0.0426889	0.034	[-0.118 ;0.033]	0.236991	Negative
hsa_miR_656	mir656	33	-0.0820018	0.038	[-0.160 ;-0.004]	0.0407674	10	-0.0684861	0.042	[-0.167 ;0.030]	0.143586	Negative
hsa_miR_365	mir365	64	0.0246358	0.012	[0.001 ;0.048]	0.041535	24	-0.00371039	0.023	[-0.051 ;0.043]	0.87078	Not the same
hsa_miR_30a_3p	mir30a_3p	31	-0.0342771	0.016	[-0.067 ;-0.001]	0.042055	7	0.0345917	0.067	[-0.138 ;0.207]	0.627542	Not the same
hsa_miR_30c	mir30c	86	-0.0137141	0.007	[-0.027 ;-0.001]	0.042111	40	0.00178734	0.012	[-0.023 ;0.026]	0.883283	Not the same
hsa_miR_150	mir150	83	0.0391527	0.019	[0.001 ;0.077]	0.0429158	37	0.0189537	0.024	[-0.029 ;0.067]	0.426716	Positive
hsa_miR_27a	mir27a	80	-0.0484339	0.024	[-0.096 ;-0.001]	0.0459165	35	-0.0305775	0.036	[-0.103 ;0.042]	0.400388	Negative
hsa_miR_29b	mir29b	33	0.0495974	0.024	[0.001 ;0.099]	0.0471004	7	0.124722	0.081	[-0.084 ;0.333]	0.185218	Positive
hsa_miR_155	mir155	75	0.022403	0.011	[0.000 ;0.045]	0.047135	32	0.0386561	0.019	[-0.001 ;0.078]	0.0547428	Positive
hsa_miR_331	mir331	84	-0.0211425	0.01	[-0.042 ;-0.000]	0.0497352	38	0.0062528	0.024	[-0.042 ;0.054]	0.794082	Not the same
hsa_miR_27a	mir27a_b	32	0.0403158	0.02	[-0.001 ;0.081]	0.0527026	4	NA	NA	NA	NA	NA
hsa_miR_518d	mir518d	77	0.0232834	0.012	[-0.001 ;0.047]	0.0561339	31	0.0382479	0.019	[0.000 ;0.076]	0.0474817	Positive
hsa_miR_330	mir330	43	0.0494795	0.025	[-0.002 ;0.100]	0.056807	13	0.113426	0.035	[0.037 ;0.190]	0.00737916	Positive
hsa_let_7c	let7c	66	0.0295899	0.015	[-0.001 ;0.060]	0.0587838	24	0.0145203	0.033	[-0.054 ;0.083]	0.666337	Positive
hsa_miR_874	mir874	23	0.033912	0.017	[-0.002 ;0.070]	0.0614576	4	NA	NA	NA	NA	NA
hsa_miR_30b	mir30b	85	-0.0401476	0.021	[-0.082 ;0.002]	0.0616251	39	-0.0278321	0.037	[-0.102 ;0.047]	0.455002	Negative
hsa_miR_30a_5p	mir30a_5p	84	-0.0210085	0.011	[-0.044 ;0.002]	0.0691367	38	0.00864421	0.021	[-0.034 ;0.051]	0.680856	Not the same
hsa_miR_659	mir659	24	0.0455994	0.024	[-0.004 ;0.095]	0.0705705	3	NA	NA	NA	NA	NA
hsa_miR_627	mir627	18	0.00876769	0.005	[-0.001 ;0.018]	0.0708278	2	NA	NA	NA	NA	NA
hsa_miR_223	mir223	86	-0.0334243	0.018	[-0.070 ;0.003]	0.0718966	40	-0.0579845	0.033	[-0.124 ;0.008]	0.0853768	Negative
hsa_miR_199a_3p	mir199a_3p	81	-0.0552176	0.03	[-0.116 ;0.006]	0.0736156	35	-0.0175843	0.051	[-0.121 ;0.086]	0.732952	Negative
hsa_miR_422a	mir422a	31	0.0341064	0.018	[-0.004 ;0.072]	0.0759834	7	-0.0340549	0.037	[-0.137 ;0.069]	0.410183	Not the same
hsa_miR_130b	mir130b	86	-0.0478074	0.026	[-0.101 ;0.005]	0.0765289	40	0.00129396	0.03	[-0.059 ;0.062]	0.965593	Not the same
hsa_miR_342_3p	mir342_3p	80	0.0181715	0.01	[-0.002 ;0.039]	0.080281	35	0.0134226	0.017	[-0.022 ;0.049]	0.442821	Positive
hsa_miR_130a	mir130a	86	-0.0294601	0.016	[-0.063 ;0.004]	0.0805042	40	0.00478804	0.025	[-0.046 ;0.055]	0.84958	Not the same
hsa_miR_27b	mir27b	81	-0.0462577	0.026	[-0.099 ;0.006]	0.0820156	35	0.00159651	0.04	[-0.080 ;0.083]	0.968399	Not the same
hsa_miR_193b	mir193b	82	0.0176756	0.01	[-0.002 ;0.038]	0.0826779	36	-0.00406066	0.018	[-0.042 ;0.033]	0.827425	Not the same
hsa_miR_152	mir152	71	-0.0363694	0.02	[-0.078 ;0.005]	0.0832111	27	-0.0478211	0.031	[-0.112 ;0.016]	0.13793	Negative
hsa_miR_99b	mir99b_b	64	0.0300184	0.017	[-0.004 ;0.065]	0.0859819	26	0.00258382	0.028	[-0.056 ;0.061]	0.928389	Positive
hsa_miR_29a	mir29a_b	17	0.0482623	0.027	[-0.009 ;0.105]	0.0918393	1	NA	NA	NA	NA	NA
hsa_miR_190	mir190	58	-0.0116525	0.007	[-0.025 ;0.002]	0.0938446	24	-0.0140753	0.015	[-0.045 ;0.017]	0.355172	Negative
HSA_MIR_191	mir191_b	19	-0.0153675	0.009	[-0.034 ;0.003]	0.0970912	2	NA	NA	NA	NA	NA
HSA_MIR_320B	mir320b	77	-0.0167204	0.01	[-0.037 ;0.003]	0.0974231	32	-0.0201275	0.017	[-0.055 ;0.015]	0.246251	Negative
hsa_miR_34a	mir34a_b	51	0.00918529	0.005	[-0.002 ;0.020]	0.0976619	15	0.0216049	0.03	[-0.044 ;0.087]	0.490014	Positive
hsa_miR_181c	mir181c	43	0.0157358	0.009	[-0.003 ;0.035]	0.101517	12	0.00555431	0.026	[-0.052 ;0.063]	0.833179	Positive
hsa_miR_125b	mir125b	63	0.0280867	0.017	[-0.007 ;0.063]	0.109695	22	0.0294385	0.016	[-0.004 ;0.063]	0.0832947	Positive
hsa_miR_15a	mir15a	61	0.0287414	0.018	[-0.007 ;0.064]	0.110765	21	0.059314	0.022	[0.014 ;0.104]	0.0123175	Positive
hsa_miR_31	mir31	33	0.0214092	0.013	[-0.005 ;0.048]	0.111661	6	-0.000804588	0.025	[-0.080 ;0.078]	0.976154	Not the same
mmu_miR_451	mir451	86	0.0186388	0.012	[-0.005 ;0.042]	0.113531	40	-0.0212586	0.025	[-0.072 ;0.029]	0.400546	Not the same
hsa_miR_328	mir328	86	-0.0442326	0.028	[-0.100 ;0.012]	0.11737	40	0.00895819	0.045	[-0.082 ;0.099]	0.842416	Not the same
hsa_miR_194	mir194	48	0.0224746	0.014	[-0.006 ;0.051]	0.119146	15	-0.048882	0.03	[-0.115 ;0.017]	0.13106	Not the same
hsa_miR_376c	mir376c	85	-0.0158571	0.01	[-0.036 ;0.004]	0.119793	39	-0.0363509	0.02	[-0.076 ;0.003]	0.0711238	Negative
hsa_miR_30d	mir30d_b	29	-0.0273886	0.017	[-0.063 ;0.008]	0.120205	7	-0.0298319	0.014	[-0.068 ;0.008]	0.0967772	Negative
hsa_miR_10a	mir10a	71	0.023083	0.015	[-0.006 ;0.053]	0.122181	28	-0.00838969	0.018	[-0.045 ;0.028]	0.643425	Not the same
hsa_miR_520c_3p	mir520c_3p	12	-0.0540031	0.033	[-0.127 ;0.019]	0.129667	0	NA	NA	NA	NA	NA
hsa_miR_660	mir660	85	0.0271875	0.018	[-0.009 ;0.063]	0.132832	39	-0.0124398	0.018	[-0.050 ;0.025]	0.503471	Not the same
hsa_miR_543	mir543	46	-0.0253275	0.017	[-0.059 ;0.008]	0.135815	12	-0.0331094	0.022	[-0.082 ;0.016]	0.16587	Negative
hsa_miR_511	mir511	25	0.0313219	0.02	[-0.011 ;0.073]	0.136495	5	0.0530933	0.023	[-0.046 ;0.152]	0.147497	Positive
hsa_miR_26b	mir26b_b	26	-0.0287828	0.019	[-0.068 ;0.010]	0.138911	5	-0.0391942	0.014	[-0.101 ;0.023]	0.112825	Negative
hsa_miR_339_5p	mir339_5p	33	-0.033892	0.022	[-0.080 ;0.012]	0.140748	13	-0.0351608	0.035	[-0.114 ;0.044]	0.34529	Negative
hsa_miR_146b	mir146b	85	-0.0370443	0.025	[-0.087 ;0.013]	0.14148	39	-0.072345	0.046	[-0.165 ;0.020]	0.122099	Negative
hsa_miR_106b	mir106b	86	0.0407282	0.027	[-0.014 ;0.096]	0.142352	40	0.0622122	0.06	[-0.058 ;0.183]	0.303523	Positive
HSA_MIR_1274B	mir1274b	86	0.0236572	0.016	[-0.009 ;0.056]	0.145202	40	0.000921522	0.028	[-0.056 ;0.058]	0.974015	Positive
hsa_miR_629	mir629	28	0.025011	0.017	[-0.010 ;0.060]	0.148975	6	-0.0789385	0.097	[-0.389 ;0.231]	0.476768	Not the same
mmu_miR_491	mir491	41	0.0172575	0.012	[-0.007 ;0.041]	0.151542	12	0.040662	0.032	[-0.032 ;0.113]	0.234933	Positive
hsa_miR_601	mir601	70	-0.014226	0.01	[-0.034 ;0.005]	0.151574	28	-0.0379848	0.011	[-0.061 ;-0.015]	0.00206968	Negative
hsa_miR_331_5p	mir331_5p	10	-0.0653901	0.042	[-0.160 ;0.030]	0.15399	0	NA	NA	NA	NA	NA
hsa_miR_101	mir101	72	-0.0161106	0.011	[-0.039 ;0.006]	0.15403	29	0.00763216	0.018	[-0.030 ;0.045]	0.681216	Not the same
hsa_miR_520d_5p	mir520d_5p	41	0.0199361	0.014	[-0.008 ;0.048]	0.154292	10	0.055	0.034	[-0.022 ;0.132]	0.141783	Positive
hsa_miR_301b	mir301b	44	-0.0226381	0.016	[-0.054 ;0.009]	0.155206	12	-0.0287859	0.026	[-0.088 ;0.031]	0.303784	Negative
hsa_miR_758	mir758	16	0.0615536	0.041	[-0.027 ;0.150]	0.15619	1	NA	NA	NA	NA	NA
HSA_MIR_1291	mir1291	47	0.0429128	0.03	[-0.017 ;0.103]	0.156268	14	0.000914136	0.039	[-0.084 ;0.086]	0.98163	Positive
hsa_miR_652	mir652	78	-0.016927	0.012	[-0.041 ;0.007]	0.159955	33	-0.0130376	0.019	[-0.051 ;0.025]	0.493998	Negative
hsa_miR_645	mir645	83	0.0181516	0.013	[-0.008 ;0.044]	0.163215	37	0.0168601	0.02	[-0.024 ;0.057]	0.404042	Positive
hsa_miR_32	mir32	22	0.0563132	0.039	[-0.025 ;0.138]	0.163747	4	NA	NA	NA	NA	NA
hsa_miR_16_1	mir16_1_b	14	0.0264003	0.018	[-0.013 ;0.065]	0.165623	1	NA	NA	NA	NA	NA
hsa_miR_30e_3p	mir30e_3p	77	-0.0151696	0.011	[-0.037 ;0.007]	0.166536	34	-0.0108435	0.019	[-0.049 ;0.027]	0.562416	Negative
hsa_miR_10b	mir10b_b	73	0.0180891	0.013	[-0.008 ;0.044]	0.167053	30	-0.0174797	0.017	[-0.052 ;0.017]	0.310577	Not the same
hsa_miR_125a_5p	mir125a_5p	59	0.0184487	0.013	[-0.008 ;0.045]	0.169805	18	0.0212529	0.022	[-0.025 ;0.068]	0.346972	Positive
hsa_miR_886_5p	mir886_5p	36	0.0207038	0.015	[-0.010 ;0.051]	0.171144	9	-0.00170476	0.029	[-0.070 ;0.067]	0.954692	Not the same
hsa_miR_548a	mir548a	85	0.0116917	0.008	[-0.005 ;0.029]	0.173878	39	0.0108042	0.015	[-0.019 ;0.040]	0.464662	Positive
hsa_miR_26b	mir26b	86	0.0470421	0.034	[-0.022 ;0.116]	0.173883	40	-0.0190368	0.067	[-0.155 ;0.116]	0.777873	Not the same
hsa_miR_15a	mir15a_b	15	0.0305751	0.021	[-0.016 ;0.077]	0.175323	3	NA	NA	NA	NA	NA
hsa_miR_142_5p	mir142_5p	72	0.0192734	0.014	[-0.009 ;0.048]	0.177034	27	0.0214869	0.017	[-0.013 ;0.056]	0.217787	Positive
hsa_miR_454	mir454	68	0.0156335	0.011	[-0.008 ;0.039]	0.179803	24	0.00367058	0.022	[-0.042 ;0.050]	0.870866	Positive
hsa_miR_671_3p	mir671_3p	36	-0.0348707	0.026	[-0.088 ;0.018]	0.187899	12	-0.0321103	0.022	[-0.083 ;0.019]	0.186517	Negative
hsa_miR_572	mir572	44	-0.0125153	0.009	[-0.032 ;0.007]	0.190931	12	0.00706485	0.021	[-0.041 ;0.055]	0.748852	Not the same
hsa_miR_636	mir636	16	-0.00609519	0.004	[-0.016 ;0.004]	0.194034	3	NA	NA	NA	NA	NA
hsa_miR_146a	mir146a	82	-0.0211755	0.016	[-0.054 ;0.011]	0.195821	37	-0.0621359	0.023	[-0.109 ;-0.015]	0.0115025	Negative
hsa_miR_106a	mir106a	84	-0.0198108	0.015	[-0.051 ;0.011]	0.206728	38	-0.0250681	0.033	[-0.091 ;0.041]	0.449013	Negative
HSA_MIR_720	mir720	85	-0.017284	0.013	[-0.045 ;0.010]	0.207291	39	-0.0256202	0.016	[-0.058 ;0.007]	0.120688	Negative
hsa_miR_362_3p	mir362_3p	31	0.0239996	0.019	[-0.014 ;0.062]	0.208876	7	0.00227559	0.023	[-0.060 ;0.065]	0.924607	Positive
hsa_miR_551b	mir551b	10	0.00789794	0.006	[-0.005 ;0.021]	0.209041	1	NA	NA	NA	NA	NA
hsa_miR_127	mir127	73	-0.0277332	0.022	[-0.072 ;0.017]	0.213106	28	-0.0363009	0.029	[-0.095 ;0.023]	0.217248	Negative
hsa_miR_483_5p	mir483_5p	86	0.012165	0.01	[-0.008 ;0.032]	0.219852	40	-0.00698777	0.018	[-0.043 ;0.029]	0.699476	Not the same
hsa_miR_192	mir192	83	0.0150134	0.012	[-0.009 ;0.039]	0.221439	37	-0.0152462	0.021	[-0.058 ;0.027]	0.471561	Not the same
hsa_miR_16	mir16	86	0.0160494	0.013	[-0.011 ;0.043]	0.230898	40	-0.0323033	0.024	[-0.080 ;0.015]	0.176969	Not the same
hsa_miR_199a	mir199a	31	-0.0306516	0.025	[-0.082 ;0.021]	0.231201	8	0.0550324	0.034	[-0.031 ;0.141]	0.161773	Not the same
hsa_miR_484	mir484	86	-0.0189068	0.016	[-0.050 ;0.013]	0.232591	40	-0.0426339	0.028	[-0.098 ;0.013]	0.129937	Negative
HSA_MIR_1274A	mir1274a	84	0.0149963	0.012	[-0.010 ;0.040]	0.232857	38	-0.0126549	0.019	[-0.050 ;0.025]	0.50234	Not the same
hsa_miR_574_3p	mir574_3p	82	0.0193091	0.016	[-0.013 ;0.052]	0.240884	37	-0.0120594	0.022	[-0.057 ;0.033]	0.592966	Not the same
hsa_miR_28_3p	mir28_3p	18	-0.0354711	0.029	[-0.099 ;0.028]	0.242678	6	0.0243048	0.023	[-0.049 ;0.098]	0.369331	Not the same
HSA_MIR_1290	mir1290	83	0.0137553	0.012	[-0.010 ;0.037]	0.247659	37	0.00966749	0.017	[-0.024 ;0.044]	0.567566	Positive
hsa_miR_497	mir497	39	0.0212961	0.018	[-0.016 ;0.058]	0.247696	7	0.0314495	0.086	[-0.208 ;0.271]	0.733453	Positive
hsa_miR_181a	mir181a	81	-0.0149425	0.013	[-0.041 ;0.011]	0.253873	36	0.00499683	0.026	[-0.047 ;0.057]	0.846531	Not the same
hsa_miR_33a	mir33a_b	11	0.0973799	0.083	[-0.088 ;0.282]	0.268171	0	NA	NA	NA	NA	NA
hsa_miR_20b	mir20b	84	0.0180046	0.016	[-0.015 ;0.051]	0.272736	38	-0.0157538	0.02	[-0.056 ;0.024]	0.428346	Not the same
hsa_miR_100	mir100	25	-0.0488133	0.044	[-0.140 ;0.042]	0.27747	4	NA	NA	NA	NA	NA
hsa_miR_485_3p	mir485_3p	27	0.0198172	0.018	[-0.018 ;0.057]	0.279434	8	0.162595	0.047	[0.041 ;0.284]	0.0185608	Positive
hsa_let_7f	let7f	29	-0.0363197	0.033	[-0.106 ;0.033]	0.286161	11	-0.0310446	0.053	[-0.153 ;0.091]	0.574487	Negative
hsa_miR_628_3p	mir628_3p	40	0.0154893	0.014	[-0.014 ;0.045]	0.286853	8	-0.00557082	0.014	[-0.039 ;0.028]	0.69515	Not the same
hsa_miR_301	mir301	78	-0.0180541	0.017	[-0.052 ;0.016]	0.28924	32	-0.0182075	0.03	[-0.079 ;0.043]	0.547588	Negative
hsa_miR_28	mir28	79	-0.0197125	0.019	[-0.057 ;0.018]	0.297046	33	0.0183234	0.029	[-0.040 ;0.076]	0.525503	Not the same
hsa_miR_144	mir144_b	81	0.0180201	0.017	[-0.016 ;0.053]	0.29804	36	-0.0152356	0.02	[-0.056 ;0.025]	0.452629	Not the same
hsa_miR_126	mir126	84	0.0229859	0.022	[-0.022 ;0.068]	0.307796	38	-0.00917095	0.032	[-0.074 ;0.055]	0.775497	Not the same
hsa_miR_10b	mir10b	32	-0.0232688	0.022	[-0.070 ;0.023]	0.309598	8	-0.00235767	0.063	[-0.164 ;0.159]	0.971468	Negative
hsa_miR_139_5p	mir139_5p	85	0.0220247	0.021	[-0.021 ;0.065]	0.310409	39	-0.0199317	0.038	[-0.098 ;0.058]	0.60625	Not the same
hsa_miR_135a	mir135a	14	-0.0274931	0.026	[-0.085 ;0.030]	0.316298	1	NA	NA	NA	NA	NA
hsa_miR_296	mir296	49	-0.0245245	0.024	[-0.074 ;0.025]	0.319851	12	-0.00242373	0.048	[-0.110 ;0.106]	0.960594	Negative
hsa_let_7e	let7e	80	-0.0180452	0.019	[-0.056 ;0.019]	0.336847	35	0.00613582	0.026	[-0.046 ;0.058]	0.811711	Not the same
hsa_miR_17	mir17	85	0.0277749	0.029	[-0.030 ;0.086]	0.341337	39	-0.0459988	0.059	[-0.166 ;0.074]	0.442574	Not the same
hsa_miR_1	mir1	29	0.0181002	0.019	[-0.021 ;0.057]	0.342302	5	0.0144962	0.043	[-0.123 ;0.152]	0.758959	Positive
hsa_miR_138	mir138	13	-0.035308	0.036	[-0.115 ;0.044]	0.346841	2	NA	NA	NA	NA	NA
hsa_miR_133b	mir133b	21	0.0282503	0.029	[-0.034 ;0.090]	0.350148	2	NA	NA	NA	NA	NA
hsa_miR_215	mir215	22	0.0105075	0.011	[-0.013 ;0.034]	0.353373	7	-0.0246141	0.055	[-0.178 ;0.129]	0.678462	Not the same
hsa_miR_203	mir203	53	0.0143397	0.015	[-0.017 ;0.045]	0.353475	20	-0.0108924	0.034	[-0.082 ;0.060]	0.752204	Not the same
hsa_miR_376a	mir376a	72	-0.0122004	0.013	[-0.039 ;0.015]	0.361711	29	-0.0395489	0.025	[-0.092 ;0.013]	0.130713	Negative
hsa_miR_452	mir452	21	-0.0258499	0.028	[-0.085 ;0.033]	0.364824	4	NA	NA	NA	NA	NA
hsa_miR_133a	mir133a	55	-0.0195676	0.022	[-0.063 ;0.024]	0.368545	14	-0.078163	0.041	[-0.167 ;0.011]	0.0808175	Negative
hsa_miR_655	mir655	12	0.0190317	0.02	[-0.026 ;0.065]	0.373245	1	NA	NA	NA	NA	NA
hsa_miR_369_3p	mir369_3p	39	-0.0223482	0.025	[-0.073 ;0.029]	0.377453	9	-0.0673247	0.061	[-0.212 ;0.077]	0.306546	Negative
hsa_miR_9	mir9_b	57	0.013833	0.016	[-0.018 ;0.046]	0.38117	20	0.0224944	0.018	[-0.015 ;0.060]	0.223829	Positive
hsa_miR_103	mir103	78	-0.0132549	0.015	[-0.044 ;0.017]	0.384284	33	0.0554857	0.024	[0.006 ;0.105]	0.0279417	Not the same
hsa_miR_375	mir375	69	0.00912141	0.01	[-0.012 ;0.030]	0.384757	26	-0.0513075	0.019	[-0.090 ;-0.012]	0.0121052	Not the same
hsa_miR_381	mir381	13	0.045887	0.051	[-0.066 ;0.158]	0.385175	1	NA	NA	NA	NA	NA
hsa_miR_18a	mir18a	58	0.0231082	0.026	[-0.030 ;0.077]	0.386218	20	0.0333743	0.063	[-0.099 ;0.166]	0.603127	Positive
hsa_miR_939	mir939	26	0.0236397	0.027	[-0.032 ;0.080]	0.391034	3	NA	NA	NA	NA	NA
hsa_miR_211	mir211	11	-0.0631285	0.073	[-0.228 ;0.102]	0.409069	1	NA	NA	NA	NA	NA
hsa_miR_34a	mir34a	16	0.0338277	0.04	[-0.052 ;0.120]	0.409529	3	NA	NA	NA	NA	NA
hsa_miR_548c	mir548c	75	0.00679805	0.008	[-0.010 ;0.023]	0.410789	31	-0.00190496	0.016	[-0.036 ;0.032]	0.908779	Not the same
hsa_miR_141	mir141	11	0.0204542	0.024	[-0.035 ;0.076]	0.41812	2	NA	NA	NA	NA	NA
hsa_miR_206	mir206	23	0.013673	0.017	[-0.022 ;0.049]	0.427508	5	0.0499166	0.031	[-0.085 ;0.185]	0.253403	Positive
hsa_miR_139_3p	mir139_3p	38	-0.0235374	0.03	[-0.085 ;0.038]	0.439521	13	0.074756	0.072	[-0.084 ;0.234]	0.323011	Not the same
hsa_miR_21	mir21	85	-0.0264266	0.034	[-0.095 ;0.042]	0.440181	39	-0.0620797	0.05	[-0.162 ;0.038]	0.21742	Negative
hsa_miR_886_3p	mir886_3p	29	-0.0148959	0.02	[-0.056 ;0.026]	0.455935	5	0.000493554	0.04	[-0.172 ;0.172]	0.99127	Not the same
hsa_miR_378	mir378	51	0.0152909	0.02	[-0.026 ;0.057]	0.458358	19	-0.0207031	0.029	[-0.083 ;0.042]	0.490963	Not the same
hsa_miR_99a	mir99a	47	0.0109487	0.015	[-0.019 ;0.041]	0.462745	17	-0.000550495	0.014	[-0.031 ;0.030]	0.969564	Not the same
hsa_miR_197	mir197	57	-0.0215737	0.029	[-0.081 ;0.038]	0.467888	22	-0.143133	0.057	[-0.262 ;-0.024]	0.0207375	Negative
HSA_MIR_664	mir664	20	0.0220268	0.03	[-0.043 ;0.087]	0.471648	7	0.112367	0.076	[-0.099 ;0.324]	0.214404	Positive
hsa_miR_19b	mir19b	86	-0.0143845	0.02	[-0.055 ;0.026]	0.478068	40	-0.0569628	0.026	[-0.109 ;-0.005]	0.034021	Negative
hsa_miR_367	mir367	14	-0.010484	0.014	[-0.042 ;0.021]	0.478125	2	NA	NA	NA	NA	NA
hsa_miR_107	mir107	27	-0.0171858	0.024	[-0.067 ;0.032]	0.479333	4	NA	NA	NA	NA	NA
HSA_MIR_1260	mir1260	17	0.036871	0.051	[-0.073 ;0.147]	0.480366	4	NA	NA	NA	NA	NA
hsa_miR_20a	mir20a_b	20	0.0286955	0.04	[-0.057 ;0.114]	0.486492	4	NA	NA	NA	NA	NA
hsa_miR_576_3p	mir576_3p	46	0.0124968	0.018	[-0.024 ;0.049]	0.492809	14	0.0633355	0.03	[-0.002 ;0.129]	0.0570237	Positive
HSA_MIR_338_5P	mir338_5p	47	0.0102762	0.015	[-0.020 ;0.041]	0.492926	15	0.00390495	0.029	[-0.060 ;0.067]	0.896485	Positive
hsa_miR_132	mir132	81	-0.00856321	0.013	[-0.034 ;0.017]	0.499572	36	-0.0158307	0.02	[-0.057 ;0.025]	0.4386	Negative
hsa_miR_199b	mir199b	20	-0.0134451	0.02	[-0.055 ;0.028]	0.502695	3	NA	NA	NA	NA	NA
hsa_miR_487b	mir487b	49	-0.0141253	0.021	[-0.057 ;0.029]	0.507171	16	-0.0389053	0.034	[-0.111 ;0.033]	0.265903	Negative
hsa_miR_219	mir219	11	0.0450829	0.066	[-0.103 ;0.194]	0.509406	1	NA	NA	NA	NA	NA
hsa_let_7g	let7g	79	0.0137296	0.021	[-0.028 ;0.056]	0.511901	33	0.0498371	0.033	[-0.016 ;0.116]	0.135207	Positive
hsa_miR_603	mir603	35	0.0104444	0.016	[-0.023 ;0.044]	0.524443	6	-0.0698859	0.065	[-0.278 ;0.138]	0.363412	Not the same
hsa_let_7d	let7d	74	0.0126307	0.02	[-0.028 ;0.053]	0.529676	30	0.0316836	0.041	[-0.051 ;0.114]	0.440167	Positive
hsa_miR_20a	mir20a	86	0.0204096	0.032	[-0.045 ;0.086]	0.530579	40	-0.132597	0.065	[-0.264 ;-0.001]	0.0484605	Not the same
hsa_miR_145	mir145_b	30	-0.00947442	0.015	[-0.041 ;0.022]	0.54187	6	-0.0134462	0.081	[-0.270 ;0.243]	0.878086	Negative
hsa_miR_942	mir942	79	0.00544847	0.009	[-0.013 ;0.023]	0.543509	33	0.000521201	0.017	[-0.034 ;0.035]	0.975998	Positive
hsa_miR_145	mir145	43	0.00929951	0.015	[-0.022 ;0.041]	0.546494	16	-0.0538568	0.091	[-0.251 ;0.143]	0.564729	Not the same
hsa_miR_433	mir433	20	0.0238546	0.039	[-0.059 ;0.107]	0.548503	5	-0.223812	0.056	[-0.463 ;0.015]	0.0564962	Not the same
hsa_miR_185	mir185	80	-0.0149293	0.025	[-0.065 ;0.035]	0.548726	34	-0.0468386	0.035	[-0.118 ;0.024]	0.18971	Negative
hsa_miR_143	mir143	63	0.00861355	0.014	[-0.020 ;0.037]	0.549566	23	0.0100112	0.025	[-0.042 ;0.062]	0.6954	Positive
HSA_MIR_1249	mir1249	16	-0.0112616	0.019	[-0.051 ;0.029]	0.554387	2	NA	NA	NA	NA	NA
hsa_miR_370	mir370	15	0.0378517	0.062	[-0.101 ;0.177]	0.557001	4	NA	NA	NA	NA	NA
hsa_miR_362	mir362	24	0.0149404	0.026	[-0.038 ;0.068]	0.564724	3	NA	NA	NA	NA	NA
hsa_miR_340	mir340_b	55	-0.0146601	0.025	[-0.066 ;0.037]	0.565216	19	0.00601798	0.045	[-0.088 ;0.100]	0.894155	Not the same
hsa_miR_99b	mir99b	84	0.0148954	0.026	[-0.037 ;0.067]	0.566666	38	0.026885	0.036	[-0.047 ;0.101]	0.465531	Positive
hsa_miR_429	mir429	12	0.0194051	0.033	[-0.055 ;0.093]	0.572202	1	NA	NA	NA	NA	NA
hsa_miR_766	mir766	85	-0.00750657	0.013	[-0.034 ;0.019]	0.572681	39	-0.0109862	0.017	[-0.046 ;0.024]	0.527791	Negative
hsa_miR_539	mir539	45	0.0119288	0.021	[-0.031 ;0.055]	0.577788	11	-0.00690072	0.042	[-0.102 ;0.088]	0.87258	Not the same
hsa_miR_329	mir329	12	-0.0104303	0.018	[-0.051 ;0.031]	0.578701	2	NA	NA	NA	NA	NA
hsa_miR_224	mir224	59	0.00953575	0.017	[-0.026 ;0.045]	0.588313	20	0.0970533	0.048	[-0.005 ;0.199]	0.0608914	Positive
hsa_miR_383	mir383	50	0.011641	0.022	[-0.033 ;0.056]	0.596699	21	-0.029735	0.046	[-0.126 ;0.066]	0.523656	Not the same
hsa_miR_339_3p	mir339_3p	80	-0.00658397	0.012	[-0.032 ;0.018]	0.598244	34	0.00271854	0.021	[-0.041 ;0.046]	0.899992	Not the same
hsa_miR_223	mir223_b	73	-0.00782181	0.015	[-0.038 ;0.022]	0.599786	29	-0.0273987	0.025	[-0.078 ;0.023]	0.276856	Negative
hsa_miR_212	mir212	45	0.0114959	0.022	[-0.033 ;0.056]	0.602829	12	-0.0200419	0.04	[-0.110 ;0.070]	0.627429	Not the same
hsa_miR_29a	mir29a	84	-0.00544374	0.011	[-0.027 ;0.016]	0.617917	38	-0.00862342	0.026	[-0.062 ;0.045]	0.745211	Negative
hsa_miR_140_3p	mir140_3p	80	0.00586304	0.012	[-0.018 ;0.029]	0.618496	36	0.00670578	0.018	[-0.030 ;0.043]	0.712553	Positive
hsa_miR_196b	mir196b	16	0.0146016	0.029	[-0.048 ;0.077]	0.622571	2	NA	NA	NA	NA	NA
mmu_miR_93	mir93	85	0.00847573	0.017	[-0.026 ;0.043]	0.624179	39	0.00382826	0.027	[-0.050 ;0.058]	0.887281	Positive
hsa_miR_324_3p	mir324_3p	68	0.00804445	0.017	[-0.025 ;0.042]	0.630008	27	-0.0387822	0.021	[-0.081 ;0.004]	0.0722305	Not the same
hsa_miR_625	mir625_b	76	-0.00467234	0.01	[-0.024 ;0.015]	0.63102	32	0.000393639	0.013	[-0.027 ;0.027]	0.976426	Not the same
hsa_miR_545	mir545	12	0.00916356	0.019	[-0.034 ;0.052]	0.635056	3	NA	NA	NA	NA	NA
hsa_miR_502_3p	mir502_3p	39	0.00538179	0.012	[-0.019 ;0.030]	0.65185	9	-0.0191333	0.045	[-0.130 ;0.092]	0.687489	Not the same
hsa_miR_98	mir98	20	-0.0196823	0.044	[-0.115 ;0.076]	0.664788	5	0.0403477	0.113	[-0.448 ;0.528]	0.756104	Not the same
hsa_miR_26a_1	mir26a_1_b	28	-0.00924159	0.022	[-0.054 ;0.035]	0.672465	3	NA	NA	NA	NA	NA
hsa_miR_494	mir494	33	-0.00854535	0.021	[-0.052 ;0.034]	0.685891	6	0.0462716	0.099	[-0.229 ;0.322]	0.665237	Not the same
hsa_miR_191	mir191	86	0.00963445	0.025	[-0.040 ;0.059]	0.696219	40	-0.0171605	0.04	[-0.097 ;0.063]	0.666833	Not the same
hsa_miR_411	mir411	57	-0.00870397	0.022	[-0.054 ;0.037]	0.700492	20	-0.0192331	0.035	[-0.092 ;0.054]	0.587681	Negative
hsa_miR_190b	mir190b	13	-0.00455074	0.012	[-0.031 ;0.022]	0.706121	2	NA	NA	NA	NA	NA
hsa_miR_409_3p	mir409_3p	67	0.00359621	0.01	[-0.016 ;0.023]	0.709179	25	0.0321846	0.018	[-0.006 ;0.070]	0.0911718	Positive
hsa_miR_324_5p	mir324_5p	69	0.0096601	0.026	[-0.043 ;0.062]	0.710818	27	0.0358519	0.028	[-0.021 ;0.092]	0.204916	Positive
hsa_miR_142_3p	mir142_3p	66	0.0103786	0.028	[-0.046 ;0.067]	0.713228	23	0.0546382	0.036	[-0.021 ;0.130]	0.146684	Positive
hsa_miR_374	mir374	82	0.00507259	0.014	[-0.023 ;0.033]	0.715585	36	0.0044718	0.021	[-0.037 ;0.046]	0.829951	Positive
hsa_miR_30d	mir30d	84	0.00582076	0.017	[-0.028 ;0.039]	0.727643	38	0.0220114	0.022	[-0.023 ;0.067]	0.325052	Positive
hsa_miR_425	mir425_b	46	0.0070812	0.02	[-0.035 ;0.049]	0.731407	12	0.00248781	0.027	[-0.057 ;0.062]	0.928861	Positive
hsa_miR_218	mir218	17	0.012758	0.037	[-0.066 ;0.092]	0.736396	0	NA	NA	NA	NA	NA
hsa_miR_26a	mir26a	86	0.00493086	0.015	[-0.025 ;0.035]	0.738557	40	0.0117576	0.028	[-0.046 ;0.069]	0.680483	Positive
hsa_miR_125a_3p	mir125a_3p	16	0.0191756	0.056	[-0.102 ;0.140]	0.738881	1	NA	NA	NA	NA	NA
HSA_MIR_1227	mir1227	27	-0.00493156	0.015	[-0.036 ;0.026]	0.747186	5	0.015723	0.058	[-0.233 ;0.264]	0.81111	Not the same
hsa_miR_769_5p	mir769_5p	12	-0.00937585	0.028	[-0.073 ;0.055]	0.747862	2	NA	NA	NA	NA	NA
hsa_miR_590_5p	mir590_5p	67	-0.00672089	0.022	[-0.051 ;0.038]	0.761492	23	-0.0155883	0.023	[-0.063 ;0.032]	0.503917	Negative
hsa_miR_638	mir638	49	0.00444744	0.015	[-0.025 ;0.034]	0.763218	13	-0.0244281	0.014	[-0.055 ;0.007]	0.109025	Not the same
hsa_miR_505	mir505_b	36	-0.00720448	0.024	[-0.056 ;0.042]	0.7634	9	-0.00567652	0.06	[-0.147 ;0.136]	0.927058	Negative
hsa_miR_885_5p	mir885_5p	84	0.00322986	0.011	[-0.019 ;0.025]	0.768035	38	-0.0408124	0.015	[-0.071 ;-0.011]	0.00922391	Not the same
mmu_miR_134	mir134	80	0.00336855	0.011	[-0.020 ;0.026]	0.76918	35	-0.00439344	0.023	[-0.051 ;0.042]	0.848184	Not the same
hsa_miR_642	mir642	26	0.00557419	0.019	[-0.033 ;0.045]	0.769597	4	NA	NA	NA	NA	NA
hsa_miR_501_3p	mir501_3p	18	0.00744566	0.025	[-0.047 ;0.062]	0.771286	4	NA	NA	NA	NA	NA
mmu_let_7d	let7d_b	11	0.0105403	0.035	[-0.070 ;0.091]	0.772714	1	NA	NA	NA	NA	NA
hsa_miR_323_3p	mir323_3p	73	0.00244889	0.009	[-0.015 ;0.020]	0.777225	29	0.00124431	0.019	[-0.037 ;0.040]	0.947471	Positive
mmu_miR_140	mir140	73	-0.00312257	0.011	[-0.026 ;0.019]	0.779392	30	-0.023213	0.024	[-0.073 ;0.027]	0.347552	Negative
hsa_miR_410	mir410	79	0.00405458	0.015	[-0.026 ;0.034]	0.785254	33	0.0109787	0.028	[-0.046 ;0.068]	0.696451	Positive
hsa_miR_598	mir598	74	0.00355068	0.013	[-0.024 ;0.031]	0.792628	29	0.0390156	0.023	[-0.008 ;0.086]	0.0986188	Positive
hsa_miR_204	mir204	55	0.00496118	0.02	[-0.036 ;0.046]	0.806493	17	-0.0177471	0.03	[-0.081 ;0.046]	0.559826	Not the same
rno_miR_7	r_mir7_b	72	0.0025221	0.01	[-0.018 ;0.023]	0.808041	29	0.0055266	0.014	[-0.024 ;0.035]	0.705879	Positive
hsa_miR_130b	mir130b_b	10	-0.00789146	0.032	[-0.083 ;0.068]	0.811621	2	NA	NA	NA	NA	NA
mmu_miR_495	mir495	67	0.00342631	0.015	[-0.027 ;0.034]	0.819062	25	0.0151255	0.028	[-0.043 ;0.074]	0.597756	Positive
HSA_MIR_590_3P	mir590_3p	61	-0.00299405	0.014	[-0.031 ;0.025]	0.827603	20	0.0194804	0.025	[-0.032 ;0.071]	0.439005	Not the same
hsa_miR_136	mir136_b	47	-0.00341321	0.016	[-0.035 ;0.028]	0.828191	14	0.0215565	0.025	[-0.032 ;0.075]	0.397765	Not the same
hsa_miR_345	mir345	82	-0.00405835	0.019	[-0.042 ;0.034]	0.828552	37	0.00638829	0.022	[-0.039 ;0.051]	0.775315	Not the same
hsa_let_7a	let7a	29	0.00353709	0.016	[-0.031 ;0.038]	0.832353	8	0.0445332	0.029	[-0.030 ;0.120]	0.187349	Positive
rno_miR_29c	r_mir29c_b	10	-0.0105725	0.05	[-0.124 ;0.103]	0.837375	0	NA	NA	NA	NA	NA
hsa_miR_15b	mir15b	85	-0.00437126	0.021	[-0.047 ;0.038]	0.837556	39	-0.0084253	0.037	[-0.083 ;0.066]	0.819909	Negative
hsa_miR_128a	mir128a	69	0.00440193	0.022	[-0.039 ;0.048]	0.839868	26	-0.0431566	0.027	[-0.099 ;0.012]	0.122418	Not the same
hsa_miR_214	mir214	37	0.00447495	0.022	[-0.041 ;0.050]	0.841392	10	0.0387266	0.128	[-0.264 ;0.342]	0.771122	Positive
hsa_miR_454	mir454_b	18	-0.0148799	0.075	[-0.175 ;0.145]	0.844628	3	NA	NA	NA	NA	NA
hsa_miR_222	mir222	85	0.0028697	0.015	[-0.027 ;0.033]	0.847342	39	-0.0342402	0.024	[-0.083 ;0.015]	0.164953	Not the same
hsa_miR_22	mir22_b	52	-0.00583478	0.031	[-0.070 ;0.058]	0.853445	16	-0.0136416	0.039	[-0.097 ;0.070]	0.732131	Negative
hsa_miR_95	mir95	43	-0.00305019	0.017	[-0.038 ;0.032]	0.860906	12	-0.0272559	0.032	[-0.098 ;0.043]	0.4086	Negative
hsa_miR_181a_2	mir181a_2b	16	-0.0145663	0.084	[-0.195 ;0.166]	0.865178	1	NA	NA	NA	NA	NA
hsa_miR_889	mir889	47	-0.00270144	0.017	[-0.037 ;0.031]	0.87163	14	-0.0722318	0.033	[-0.143 ;-0.002]	0.0451231	Negative
hsa_miR_195	mir195	84	0.00165326	0.011	[-0.020 ;0.024]	0.879794	38	-0.047579	0.019	[-0.085 ;-0.010]	0.0145233	Not the same
hsa_miR_93	mir93_b	38	-0.00260719	0.019	[-0.041 ;0.035]	0.889036	9	-0.0211822	0.037	[-0.111 ;0.069]	0.585626	Negative
mmu_miR_374_5p	mir374_5p	83	-0.00197758	0.014	[-0.030 ;0.026]	0.889214	37	-0.0104009	0.027	[-0.064 ;0.044]	0.698342	Negative
hsa_miR_520e	mir520e	33	-0.001254	0.009	[-0.020 ;0.018]	0.891131	11	-0.0402884	0.021	[-0.090 ;0.009]	0.0962026	Negative
HSA_MIR_151_5P	mir151_5p	49	0.00224557	0.017	[-0.033 ;0.037]	0.897091	17	0.0275922	0.029	[-0.035 ;0.090]	0.359317	Positive
hsa_miR_597	mir597	63	0.00128223	0.011	[-0.022 ;0.024]	0.911093	25	-0.015484	0.028	[-0.073 ;0.042]	0.579978	Not the same
hsa_miR_744	mir744	57	0.00211612	0.023	[-0.045 ;0.049]	0.927544	18	0.00842023	0.027	[-0.048 ;0.065]	0.757608	Positive
hsa_miR_326	mir326	32	-0.00157584	0.017	[-0.037 ;0.034]	0.928129	6	-0.14656	0.117	[-0.519 ;0.225]	0.298777	Negative
hsa_miR_186	mir186	85	0.000990905	0.013	[-0.026 ;0.028]	0.941158	39	-0.0181077	0.024	[-0.067 ;0.031]	0.461447	Not the same
hsa_miR_183	mir183_b	15	0.00303374	0.045	[-0.095 ;0.101]	0.947385	2	NA	NA	NA	NA	NA
hsa_miR_320	mir320	85	-0.00104061	0.02	[-0.042 ;0.040]	0.959045	39	-0.0263539	0.038	[-0.102 ;0.050]	0.487554	Negative
hsa_miR_29c	mir29c	84	-0.000804862	0.016	[-0.033 ;0.031]	0.959541	38	0.0124013	0.017	[-0.022 ;0.047]	0.471897	Not the same
hsa_miR_92a	mir92a	86	-0.000920865	0.022	[-0.046 ;0.044]	0.967537	40	-0.0420298	0.039	[-0.121 ;0.037]	0.286746	Negative
hsa_miR_625	mir625	48	-0.000671382	0.022	[-0.045 ;0.044]	0.975758	13	0.0360234	0.031	[-0.032 ;0.104]	0.265249	Not the same
hsa_miR_151_3p	mir151_3p	76	0.000290159	0.013	[-0.026 ;0.027]	0.982637	31	0.00997498	0.017	[-0.024 ;0.044]	0.559125	Positive
hsa_miR_19a	mir19a	86	0.00055804	0.028	[-0.055 ;0.056]	0.98403	40	-0.0829268	0.032	[-0.147 ;-0.019]	0.012243	Not the same
hsa_miR_340	mir340	82	-0.000336858	0.02	[-0.040 ;0.039]	0.986461	36	0.0375885	0.024	[-0.010 ;0.086]	0.121126	Not the same
hsa_miR_628_5p	mir628_5p	31	0.000215411	0.02	[-0.042 ;0.043]	0.991699	7	-0.0110993	0.052	[-0.144 ;0.122]	0.838796	Not the same
hsa_miR_532	mir532	78	-0.000108578	0.015	[-0.031 ;0.031]	0.994324	32	-0.0233884	0.018	[-0.061 ;0.014]	0.214826	Negative
mmu_miR_379	mir379	22	-8.57247e-05	0.025	[-0.052 ;0.052]	0.997256	2	NA	NA	NA	NA	NA

## Sheet: Sup_9_pathway_cross_sec_β_pos
Supplementary Table 9: Target genes of miRNAs with positive beta value in cross sectional analysis (Mienturnet Enrichment results miRTarBase)
Gene Symbol	p-value	FDR	Odd ratio	Number of interactions	microRNA 1	microRNA 2
ARIH1	0.00348	0.132	0.0519	2	hsa-miR-625-5p	hsa-miR-518d-3p
C11orf57	0.00242	0.132	0.0433	2	hsa-miR-625-5p	hsa-miR-454-3p
CDADC1	0.000832	0.132	0.0254	2	hsa-miR-454-3p	hsa-miR-625-5p
DDX6	0.00575	0.132	0.0669	2	hsa-miR-625-5p	hsa-miR-454-3p
NAA50	0.00743	0.132	0.0762	2	hsa-miR-625-5p	hsa-miR-454-3p
STK38	0.00187	0.132	0.0381	2	hsa-miR-454-3p	hsa-miR-625-5p
STK4	0.0111	0.132	0.0935	2	hsa-miR-518d-3p	hsa-miR-625-5p
TAOK1	0.0215	0.132	0.131	2	hsa-miR-454-3p	hsa-miR-625-5p

[truncated: 6 more sheets: Sup_10_pathway_cross_sec_β_neg, Sup_11_hierarchical_groups_cros, Sup_12_Longituidnal_analysis, Sup_13_pathway_longi_β_pos, Sup_14_pathway_longi_β_neg, Sup_15_hierarchial_groups_longi]
